# Supplementary material for: Automated design of multi-target ligands by generative deep learning
Source: Nat Commun. 2024 Sep 11;15:7946. doi: 10.1038/s41467-024-52060-8 (PMC11390726; doi:10.1038/s41467-024-52060-8)
Supplement: Supplementary file 4 — Source Data [file 41467_2024_52060_MOESM4_ESM.xlsx]

## Sheet: Figure2
Figure 2a				Figure 2b	N=1412	N=1412	N=1796	N=1386	N=1650	N = 1386			Figure 2c	Morgan fingerprints t-SNE coordinates (x,y)														CATS fingerprints t-SNE coordinates (x,y)														Figure 2d		FXR/sEH	FXR/THRb	PPARd/sEH	AT1/sEH	FFAR1/sEH	AT1/FFAR1
	FXR	1412			FXR/sEH	FXR/THRb	PPARd/sEH	AT1/sEH	FFAR1/sEH	AT1/FFAR1				ChEMBL	FXR ellipse	FXR selection	THRb ellipse	THRb selection	PPARd ellipse	PPARd selection	sEH ellipse	sEH selection	AT1 ellipse	AT1 selection	FFAR1 elipse	FFAR1 selection		ChEMBL	FXR ellipse	FXR selection	THRb ellipse	THRb selection	PPARd ellipse	PPARd selection	sEH ellipse	sEH selection	AT1 ellipse	AT1 selection	FFAR1 ellipse	FFAR1 selection			scaffolds	8	4	6	5	3	2
	sEH	1920			0.07450834661722183	0.07645107060670853	0.1335413157939911	0.1383400410413742	0.11989612877368927	0.12600570917129517				78.26077,44.056484	18.465403,-7.0752187	73.6394,-87.93109	8.792228,-56.133156	30.022924,-49.625393	-9.608622,-80.538734	-19.46556,-75.76108	-50.145546,70.58105	-59.15876,-17.94798	63.120335,68.494774	77.56741,72.182465	-7.0284286,-48.00059	28.448858,-63.293125		41.66196,-53.358665	37.77908,-66.71139	68.15402,-34.652145	-66.77986,38.716827	-13.955028,-33.819202	34.638046,-26.28512	28.41345,-11.567803	-99.48419,-66.258865	-3.3537865,-1.1420765	111.07905,-40.220123	30.868124,1.6837984	7.2661586,-87.726616	-13.663026,81.794334			atoms	22	14	23	17	19	12
	PPARd	1796			0.10038132220506668	0.0855288952589035	0.1292024850845337	0.1230059489607811	0.11866240203380585	0.14060157537460327				78.28222,44.416214	78.25684,-82.82405	9.334193,-116.10715	8.19554,-56.836758	36.447483,-46.216927	-9.846318,-79.18011	20.565279,-95.027176	-54.109196,76.55075	-52.22988,-42.602016	55.992157,68.85065	73.384544,34.715412	-11.240127,-47.98513	10.992222,-75.848755		41.342663,-54.264576	74.00644,-32.705303	86.365265,-80.880745	-59.399933,6.956281	36.815243,-48.833214	33.12678,-27.10232	90.840416,-74.11546	-102.332436,-54.101166	-27.491953,-98.30067	111.12264,-39.027687	50.886562,-31.143293	-75.23751,6.9196353	36.584755,-38.17349
	THRb	546			0.09854791313409805	0.09451471269130707	0.1322237253189087	0.14361192286014557	0.12412264198064804	0.17269755899906158				77.20914,45.56469	-47.060207,92.572205	1.4300742,-106.77953	7.66925,-56.7943	38.383698,-56.170555	-8.666701,-28.409996	-19.413189,-82.233734	-51.0719,69.66368	-64.76221,-18.567003	110.06062,-34.304337	79.23476,31.48064	-11.183497,-47.980415	15.225638,-64.15274		40.858784,-52.97365	-77.80778,-87.029366	17.223257,-22.612469	-59.400146,6.9562964	71.416306,20.640097	23.739193,-15.063033	5.4087396,83.88607	-99.70032,-66.46867	-31.641603,103.458405	102.00354,52.49999	87.569725,-41.2518	-75.270584,7.4820905	-1.3282903,-76.609116
	AT1	1386			0.08099665492773056	0.06462380290031433	0.12291286885738373	0.13862194120883942	0.12412264198064804	0.13224127888679504				79.29045,45.20424	-2.692942,56.12728	-66.03583,-101.17604	7.9496336,-56.845856	30.865595,-54.13471	-8.680297,-28.418697	5.6725383,-40.48203	-81.544075,29.410675	-64.94337,-37.29408	114.31955,-33.62042	7.797051,-3.9559011	-11.183435,-47.980137	2.439347,-76.91144		41.170296,-54.104904	-59.94769,-77.60124	32.546883,76.77434	4.134268,-42.008385	12.042537,-48.880924	23.739449,-15.062693	37.15009,67.97251	-105.5277,-55.208664	-20.85065,66.62918	114.65541,-0.15254954	74.000084,27.037022	-75.27159,7.4828296	45.162918,-9.327908
	FFAR1	1650			0.08099665492773056	0.06462380290031433	0.12611323595046997	0.14027413725852966	0.12048289179801941	0.1346997320652008				78.34941,44.39401	-10.862451,42.177193	27.713224,-94.2646	8.658124,-56.173485	71.915474,-49.395737	-8.566839,-28.33915	-19.439478,-75.52198	-75.50713,5.997303	-94.63411,7.8349853	114.38077,-33.966644	90.098434,-0.04690987	-11.277387,-47.99428	17.018742,-71.00003		41.43556,-53.570347	-71.08525,21.108074	112.056274,-14.761807	3.6698995,-76.63209	45.827362,-50.398308	23.712843,-15.164466	28.412693,-11.59028	-71.77597,38.66227	-55.14985,99.23521	115.39004,-0.5094338	110.68873,65.20393	-75.559616,7.7505884	9.272719,80.416664
	FXR/sEH	34			0.09246759116649628	0.08417035639286041	0.11826376616954803	0.13236725330352783	0.13537071645259857	0.134548619389534				78.529274,44.52552	-10.841717,42.176037	34.974625,-112.0075	8.74047,-56.175014	43.87492,-42.971035	-8.564545,-28.34445		-68.117615,36.92557	-56.752846,20.267101	-48.508865,22.752731	79.89445,29.76599	-11.277232,-47.99196	24.342878,-65.73964		41.170296,-54.104904	-71.96031,19.517094	68.530945,-86.69247	-74.433586,7.420369	3.121106,-36.901928	23.739199,-15.062513		-105.51124,-49.098278	-95.91663,46.838203	21.607042,-78.45915	88.74737,-41.80679	-75.27154,7.482626	-13.329128,81.859
	FXR/THRb	1			0.09149274975061417	0.07962273806333542	0.12121199816465378	0.13475355505943298	0.12048289179801941	0.14099133014678955				78.300285,43.76281	-10.006892,42.099792	27.665794,-111.481125	33.84096,-44.50805		-8.835515,-28.515608		-66.221405,26.589512		55.512455,68.49539		-11.055758,-47.963963			42.27358,-52.23126	-71.07762,21.261322	86.76399,-77.82023	-85.786026,14.947144		21.640863,1.6653517		-80.35462,-58.482838		105.40038,-40.088036		-75.27188,7.4828005
	PPARd/sEH	0			0.092930369079113	0.08582369983196259	0.12233948707580566	0.13109327852725983	0.1220315545797348	0.1271483451128006				78.61656,43.908684	-46.03679,92.214134	10.798305,-100.73834	39.967003,-54.725143		-8.752391,-85.73121		-67.442505,25.673767		67.89811,34.466286		-6.0075994,-47.179504			42.446987,-51.88397	-77.80659,-87.02884	74.81161,-64.64893	-96.94984,28.033478		21.640905,1.6653497		-105.30131,-32.846508		116.027145,25.854172		7.0817223,-87.8248
	AT1/sEH	0			0.12051069736480713	0.11387711018323898	0.1237238422036171	0.13929030299186707	0.11596997827291489	0.1686905175447464				78.98651,43.647316	46.674213,85.27101	-37.981667,-107.3816	6.839245,-56.96455		-8.745516,-85.727425		-69.335594,27.628061		-2.739641,108.0947		-6.84497,-45.29223			42.899296,-52.98826	23.961195,31.86715	96.490166,43.816525	-90.34095,-6.532489		21.677197,1.6701123		-97.83706,-36.182514		5.5610075,120.93672		-3.0318158,-77.22215
	FFAR1/sEH	0			0.12192250043153763	0.10625331848859787	0.11972073465585709	0.1484222561120987	0.13667196035385132	0.1507643312215805				28.856646,-16.398401	3.7795737,45.072357		8.583224,-56.22292		-17.300335,-73.351135		-70.26953,28.645752		1.6413261,111.360176		12.398788,-68.70508			118.01282,36.871655	-58.01463,-77.51142		-90.15283,-6.5842147		1.0269785,90.069244		-92.17657,-47.964287		0.14532773,117.29489		7.1230626,-84.24331
	AT1/FFAR1	0			0.10120967030525208	0.08240600675344467	0.1123848631978035	0.129685178399086	0.10656662285327911	0.1210344210267067				78.9367,43.685123	-7.5825562,-127.00366		3.761989,-56.190105		-17.026798,-82.84841		-67.63046,27.57916		-1.092932,107.50056		-5.128656,-44.6522			42.503254,-52.890186	64.603516,100.84405		-90.33964,-6.531503		1.3347563,90.17578		-92.03496,-49.91449		28.711481,115.0925		-95.97718,26.755611
					0.09491909295320511	0.09200998395681381	0.1209491565823555	0.11443685740232468	0.12674561142921448	0.16025803983211517				78.79793,43.954185	-5.4386883,-128.1394		-18.043034,54.414223		-17.011274,-82.8691		-67.84897,25.818428		-1.2114713,107.352715		15.092414,-72.82054			42.27358,-52.23126	64.60452,100.84529		39.013935,-69.4778		1.3853519,90.66221		-79.894516,-59.425556		28.722635,115.10469		30.677893,-15.544088
					0.0961444079875946	0.0939895510673523	0.12714944779872894	0.10905183106660843	0.10441409796476364	0.14571313560009003				20.350662,-9.357542	-6.042224,-127.15599		-17.792398,54.450165		-16.333412,-82.87971		-63.827915,26.516563		-6.765339,101.9423		15.256471,-73.02498			-25.093315,26.978746	66.103035,99.167915		39.716835,-69.45722		1.3851637,90.661415		-97.86665,-35.856762		19.186438,112.81201		49.25237,-26.192505
					0.1347593516111374	0.1356850564479828	0.09351807087659836	0.10559316724538803	0.1529523879289627	0.1438218057155609				20.352762,-9.354941	-6.6109047,-127.026		-18.126856,54.656033		-16.31806,-83.21078		-63.758476,25.242943		-1.7339678,106.56607		15.693235,-72.84695			-25.093315,26.978746	64.60355,100.844086		39.606262,-69.510635		1.385144,90.66143		-82.142525,-62.94362		19.190863,112.850426		7.603466,85.66059
					0.10182923823595047	0.09839437156915665	0.13485392928123474	0.1243639886379242	0.13211089372634888	0.14377447962760925				20.37478,-9.3723135	45.30277,84.453186		-17.82526,54.56042		-16.745415,-83.028244		-65.647156,24.669853		-1.0920638,107.50077		22.133114,-74.154625			-26.182068,36.403442	24.002733,32.707005		3.2494538,-44.31134		3.5725617,87.757065		-79.89537,-59.426666		29.113356,114.726944		15.991029,-2.1084967
					0.10323938727378845	0.10660913586616516	0.15514546632766724	0.10494671761989594	0.13687866926193237	0.13354770839214325				20.352762,-9.354941	45.392597,84.218636		-18.068756,54.60996		-16.232607,-83.28166		-64.24088,23.977945		-0.6113731,107.59686		14.407844,-75.3096			-25.093315,26.978746	23.795355,32.77246		3.2495036,-44.311203		1.5363194,91.264		-79.860596,-60.018284		37.992916,-89.79972		16.094791,-2.2716777
					0.1531427949666977	0.15013711154460907	0.13987259566783905	0.09977707266807556	0.1334957331418991	0.13293838500976562				79.31512,45.15363	45.739456,84.808044		42.369946,13.524498		-16.33342,-83.20848		-64.517395,24.880428		60.36868,57.89777		15.26982,-76.88338			41.170067,-54.10599	23.81864,32.7933		1.691734,-38.72632		3.518836,87.74282		-80.53777,-60.772923		100.43514,29.828255		35.895428,-33.148464
					0.1450553983449936	0.1510314792394638	0.1350996494293213	0.13136492669582367	0.13527564704418182	0.13958755135536194				77.11325,45.505753	46.29721,85.577614		42.39331,13.493648		-15.927674,-83.27621		-64.70873,25.01931		88.79269,49.11786		16.068216,-76.65187			42.01575,-52.010563	24.828522,33.421078		4.7548304,-42.28467		3.5721064,87.75928		-102.45875,-32.37439		117.23992,8.51192		-4.8661027,-72.00335
					0.14709024131298065	0.15523536503314972	0.13805893063545227	0.10698121041059494	0.12796498835086823	0.12893497943878174				79.1485,44.25237	46.451283,84.73387		42.22763,13.361325		-16.765385,-83.99793		-63.119137,24.367027		84.6638,42.56664		15.926243,-77.54263			42.34339,-53.340782	23.804178,32.77197		3.7003582,-76.72223		3.605908,87.875305		-102.390854,-32.010117		18.594597,114.40475		18.465233,-4.4371653
					0.14483235776424408	0.14602704346179962	0.132634237408638	0.17685246467590332	0.13204573094844818	0.13641948997974396				77.200966,45.576504	46.194942,85.08247		36.5022,-48.499004		-16.858902,-84.19118		-63.119152,24.367203		-3.5643954,106.05588		15.850951,-77.4084			40.708702,-53.26129	23.997957,32.705887		3.579779,-75.994705		3.5723014,87.75877		-102.37837,-31.593548		18.703587,114.456406		18.193598,-4.2700377
					0.14712128043174744	0.1489272266626358	0.13544180989265442	0.12071317434310913	0.14046460390090942	0.1326548457145691				59.48646,-26.985321	46.208576,85.0953		36.101673,-49.094604		-16.90015,-84.14368		-64.29206,6.6626625		-3.6941125,106.06381		15.687235,-77.95873			-2.2651753,33.71586	23.961702,31.866837		3.7291734,-42.004185		3.5782928,87.84415		-118.59274,25.614891		72.95052,79.16475		18.193705,-4.2703047
					0.15947403013706207	0.14274412393569946	0.1370004266500473	0.12841759622097015	0.13322646915912628	0.1369488388299942				79.42926,45.18978	44.93132,84.63022		33.798885,-44.45525		-16.948227,-84.25285		-71.82198,6.1748		118.366264,-9.429014		15.6806965,-77.905785			41.292072,-54.425343	23.802017,32.77324		3.7291226,-42.004642		1.5780985,91.16053		-116.17099,27.959845		19.184427,112.729836		18.265656,-4.315878
					0.1527518630027771	0.13391105830669403	0.13377775251865387	0.11096876114606857	0.13919813930988312	0.11633095890283585				59.679947,-25.400036	-82.256805,-70.46234		33.744114,-44.730625		-16.91255,-84.16111		-58.990707,8.916156		-2.6690135,105.010216		15.696126,-77.92752			0.24360195,34.37231	77.94632,14.926447		-14.630211,-33.929134		1.3858224,90.66248		-88.38719,-51.18401		81.91051,-22.049437		18.223392,-3.7108347
					0.14298412203788757	0.14310729503631592	0.12852692604064941	0.10725229978561401	0.1351938396692276	0.11483268439769745				28.85664,-16.400831	-37.1658,-40.518177		6.768989,-57.02175		-16.867239,-83.84911		-70.17634,29.673357		78.76006,35.794537		14.588628,-77.84458			118.04975,36.75811	-36.969864,-105.31002		3.610914,-42.615738		1.386494,90.666794		-76.93531,79.72043		37.39155,-84.92406		18.193497,-4.270243
					0.14858616888523102	0.13783977925777435	0.130345419049263	0.13950026035308838	0.1431354135274887	0.148700550198555				9.787814,-8.363241	-44.969944,-31.127232		6.921936,-56.91467		-16.88502,-84.10143		-101.38408,45.081596		96.53987,56.752453		14.629492,-77.90457			95.33129,49.29607	44.743156,21.711334		3.357521,-42.44148		5.408652,83.88611		-104.94419,-59.525455		37.341652,-84.81496		18.193445,-4.2702227
					0.14530880749225616	0.14745302498340607	0.12638191878795624	0.13796642422676086	0.14068667590618134	0.14510805904865265				9.785036,-8.3634	-38.88078,-33.706936		6.9135447,-56.875206		-16.91633,-84.08653		-66.73287,46.840675		95.83277,56.43612		15.472796,-78.04978			107.7596,-0.9377984	-17.736652,-73.87533		2.7367163,-39.536865		9.760813,15.736826		-70.630745,77.590385		36.153664,-83.316696		18.057272,-4.3522215
					0.13972577452659607	0.1293383538722992	0.11976306885480881	0.12555472552776337	0.1324658989906311	0.14030256867408752				9.78458,-8.366184	-28.664108,-99.63683		6.739679,-57.03542		-16.921848,-82.90297		-88.264565,50.942936		95.52277,56.22132		15.686492,-77.89068			107.7596,-0.9377984	-18.13774,-56.61458		2.6907735,-39.577213		33.12676,-27.102674		-70.340225,72.676605		85.02176,-17.205374		17.492142,-4.8981824
					0.14714723825454712	0.13541381061077118	0.13706174492835999	0.15786680579185486	0.13023653626441956	0.1347326934337616				9.769201,-8.36448	-28.498657,-99.56226		6.7377925,-57.03375		-19.61425,-82.27563		-86.7527,48.841263		88.09916,0.31548896		15.864032,-78.083435			118.18048,36.328518	-18.226353,-58.433884		2.6522062,-39.664673		80.587776,12.493846		-115.56496,29.394438		38.052113,-84.80905		18.193705,-4.2704234
					0.13133279979228973	0.13805237412452698	0.12684780359268188	0.1470872461795807	0.13263264298439026	0.14975029230117798				28.858366,-16.400534	-28.094526,-100.460686		6.7338142,-57.05147		31.913137,-72.429695		-72.21635,7.5165386		96.386665,57.693916		15.736983,-78.03469			118.14347,36.457333	-9.684677,-70.02202		39.013718,-69.47914		60.474876,-18.75231		-80.57326,78.555244		37.33246,-84.75878		17.498524,-4.8858666
					0.13206978142261505	0.13364467024803162	0.13596053421497345	0.1464110016822815	0.14132390916347504	0.14929413795471191				28.858433,-16.400959	5.8709774,-24.268404		37.094685,-48.96012		-9.732037,-78.979515		-103.34875,45.340305		95.56261,57.131985		16.011305,-78.12289			118.14347,36.457333	29.44699,10.760709		15.540938,-46.13072		82.322975,-1.0409088		-76.60781,70.851364		34.52039,-87.657845		18.193459,-4.2702084
					0.13681821525096893	0.14270822703838348	0.1378631442785263	0.11426760256290436	0.1323898583650589	0.153715118765831				28.85703,-16.400118	-35.191498,-37.6432		36.621452,-49.86359		-1.2457671,-40.16856		-97.77522,45.31682		95.62384,57.26777		15.764817,-77.73178			118.11066,36.563	-44.344273,-106.03233		15.163605,-46.163715		40.41174,-55.905552		-65.419876,10.531399		34.52016,-87.65846		18.193459,-4.270209
					0.13345324993133545	0.1421760469675064	0.12705110013484955	0.1221589595079422	0.13364192843437195	0.16119664907455444				9.793013,-8.370975	-38.53657,-44.373474		30.626265,-48.260647		-0.8548246,-40.375618		-106.00047,40.86483		89.273384,50.36756		15.867764,-77.68037			95.30427,49.30071	-43.152164,-105.08404		17.608952,-60.875946		79.22231,-8.418124		-79.256386,79.21965		47.806686,41.965897		17.459633,-4.9257874
					0.13458584249019623	0.1427372545003891	0.12773814797401428	0.11787860840559006	0.13063785433769226	0.13208019733428955				9.787098,-8.367331	-37.869102,-44.70149		43.392616,-43.783756		-0.841806,-40.12022		-103.3222,45.33406		88.81035,50.22033		16.106956,-77.81773			95.286804,49.2992	-43.33161,-104.89516		-96.7234,28.399746		40.385666,-55.916523		-59.2084,75.237335		121.031456,14.467394		18.081806,-4.3265424
					0.13239458203315735	0.13802704215049744	0.1395542174577713	0.12969809770584106	0.12260977178812027	0.14416295289993286				78.28961,44.006824	-36.198715,-40.801353		43.360516,-43.852154		-0.9056027,-40.34244		-97.62285,49.773636		91.68666,13.372449		15.910946,-77.629234			42.01533,-52.59921	-43.141922,-105.06146		-90.648766,-10.0018835		22.811064,1.2766656		-75.23924,70.940285		34.4685,-92.80865		38.001022,-34.321957
					0.13816949725151062	0.14561176300048828	0.13483823835849762	0.11865709722042084	0.13692742586135864	0.13147470355033875				28.858263,-16.398506	-41.56814,-44.19943		34.527115,-44.514656		-0.75215954,-40.629498		-97.76332,45.310055		88.78705,49.728344		15.214266,-75.64263			118.02285,36.83885	-44.01196,-25.970566		86.81152,-32.299805		40.38523,-55.916237		-80.33859,80.93997		34.126354,-94.0013		37.45789,-34.716476
					0.14935113489627838	0.1386011242866516	0.1228826716542244	0.12380603700876236	0.12951558828353882	0.1279846876859665				9.786221,-8.3663845	-35.044117,-39.758488		34.42221,-44.48123		-0.87418824,-40.381283		-103.221115,45.331654		88.4109,50.816616		15.282392,-75.7344			107.740524,-0.8503837	-34.26761,-99.8067		17.668259,-60.82351		14.3255625,11.8264675		-75.23784,72.345184		50.12187,40.262653		38.17126,-37.323498
					0.14779043197631836	0.14849862456321716	0.14613798260688782	0.12462092190980911	0.1383349895477295	0.1286010891199112				60.065685,-29.046175	-43.450264,-43.000076		34.42174,-44.481556		-0.9302879,-40.13827		-99.22533,49.97624		88.26174,50.869465		15.706285,-76.481575			-3.2204688,33.678295	-38.19292,-95.65456		17.815357,-60.756508		16.2942,10.248011		-78.646614,82.10959		34.059277,-94.16417		37.77404,-37.323414
					0.13653425872325897	0.14039595425128937	0.13586829602718353	0.12983770668506622	0.1389942169189453	0.13710716366767883				59.24081,-27.361866	-39.525913,-38.866066		34.42157,-44.48124		-0.8744713,-40.380104		-102.83143,45.244244		91.76362,13.527547		16.612272,-74.306885			-2.2652056,33.71573	-35.964268,-98.35464		-13.954733,-33.8182		13.138256,9.543055		-38.194572,-95.6544		34.47797,-92.766495		-1.8533751,-78.458046
					0.14025110006332397	0.13678190112113953	0.133067324757576	0.13044287264347076	0.13256599009037018	0.1396435797214508				59.334774,-28.561184	-43.344173,-40.91572		34.75185,-43.845207		33.419353,-71.17376		-38.338936,-39.810005		88.25705,50.88148		16.657696,-74.34533			-1.7725929,34.03004	-38.558468,-96.576		1.6686379,-38.510036		14.256119,10.7271		-48.900284,78.07451		34.90557,-85.97032		-3.0319638,-77.2223
					0.14058634638786316	0.13667473196983337	0.12329643964767456	0.12763196229934692	0.135717511177063	0.13328544795513153				59.25664,-28.567415	-39.722954,-40.81755		42.405827,13.507504		37.259274,-76.30318		-108.79153,-12.383487		88.488686,50.965		16.688513,-74.51995			-1.8816059,33.9309	-36.669197,-98.03418		-16.859324,-33.42384		35.8352,-31.346558		-79.42692,-36.24876		47.69439,42.34064		47.1232,-30.792032
					0.13581864535808563	0.13356731832027435	0.14414609968662262	0.12504719197750092	0.13054515421390533	0.13111378252506256				59.7038,-26.837296	-42.222797,-41.754078		42.34915,13.466022		37.463566,-71.32935		-4.213965,33.54112		88.495255,50.96667		13.905858,-72.94096			-7.989347,32.98861	-32.61976,-105.84576		-14.630147,-33.928963		33.072372,-26.949621		-71.24838,66.78039		35.227882,-90.70861		45.593666,-32.039295
					0.1331149786710739	0.1329910159111023	0.13863979279994965	0.13017511367797852	0.13145533204078674	0.1394733488559723				59.585983,-28.124744	-34.90834,-44.126667		34.508434,-49.37344		37.520607,-71.43481		-78.526215,54.407253		91.85253,13.504796		13.841351,-72.844086			-9.029996,32.563633	-46.108936,-28.371914		-23.072546,-36.469055		37.15009,67.97251		-56.30642,96.724075		92.23002,-18.909887		47.33652,-29.499903
					0.1490766406059265	0.13267552852630615	0.133067324757576	0.12462092190980911	0.14390888810157776	0.1286010891199112				59.307755,-28.29544	-34.01525,-41.70075		37.709988,-45.24301		-12.630929,-78.32608		-92.35099,7.9274626		58.159134,58.288013		4.7442245,-64.98715			-1.881477,33.930996	-43.128242,-101.581375		4.8269076,-42.447624		2.6797602,82.61643		-83.34361,76.10028		36.938183,-88.72573		49.926693,-21.638535
					0.18121978640556335	0.13208341598510742	0.14414609968662262	0.12504719197750092	0.13482055068016052	0.13111378252506256				59.32303,-28.609772	-41.40193,-45.323574		3.2558482,-10.290097		-9.727892,-78.98022		-80.022064,49.703075		57.713924,57.083324		4.7001405,-65.21979			-1.8816059,33.9309	-32.621727,-104.68194		-13.152279,-33.83967		18.36036,-0.28497103		-36.969864,-105.31002		35.226612,-90.70546		49.92756,-21.645899
					0.16468602418899536	0.12623466551303864	0.13863979279994965	0.1242227628827095	0.136063814163208	0.14603853225708008				59.332455,-28.61808	-37.394432,-38.436684		-17.036995,54.67744		5.6725383,-40.48203		-37.16657,-40.520176		58.720123,56.59599		4.6575546,-64.517166			-1.9435811,33.903793	45.67949,26.607937		3.5711708,-42.66116		18.267021,-0.3018612		-81.75133,66.70744		37.159927,-88.520454		-3.0098386,-77.32092
					0.17734476923942566	0.1409165859222412	0.1518346667289734	0.1310034543275833	0.1529405266046524	0.1463794708251953				59.20705,-27.681164	-46.216072,-32.52827		-17.022295,54.792866		6.331342,-39.761486		-77.49177,55.378628		58.32166,57.130447		12.569807,-72.80151			-1.880936,33.93085	45.690575,26.609018		1.9752884,-38.16132		37.352505,-32.974796		-75.995834,-21.346737		36.60919,-88.639404		52.780483,-21.304115
					0.10651882737874985	0.09771070629358292	0.13674575090408325	0.10965622961521149	0.1439390480518341	0.1451244056224823				59.334873,-27.160877	-46.68,-31.92925		42.999916,12.47682		8.204861,-44.910797		-90.153015,-32.202377		57.461918,56.671494		13.203111,-73.007454			-0.6567301,34.568382	-19.183077,-73.96333		2.4604616,-39.807144		94.70361,18.267155		-80.481926,67.620346		35.895382,-87.9804		18.013298,-4.2160745
					0.11060118675231934	0.1114063635468483	0.13363127410411835	0.1087743416428566	0.1434587687253952	0.12250280380249023				59.666546,-28.923637	-36.77238,-31.06571		3.0426853,-10.028627		8.212997,-44.937145		-81.73142,49.875595		58.718224,56.59455		13.453503,-73.00456			-1.6157776,34.757175	-17.736694,-73.87528		-88.9747,-7.0678496		82.56353,40.871166		-100.45339,59.789948		35.68577,-87.42225		37.784527,-35.153614
					0.10460734367370605	0.10787065327167511	0.14585112035274506	0.16457407176494598	0.12577074766159058	0.14325687289237976				59.205093,-25.993982	-38.342697,-30.97803		2.6247227,-9.472456		7.6672587,-39.456043		-48.589905,39.927376		58.88615,56.67927		13.837583,-72.9534			-7.7701654,33.255627	0.1446992,-79.8626		2.8962169,-39.26919		94.23967,11.318836		-69.35379,14.278813		37.012558,-89.1088		37.744984,-37.323853
					0.10314548015594482	0.10100572556257248	0.13627691566944122	0.12381643801927567	0.12628313899040222	0.13007165491580963				59.89636,-26.771162	-38.276108,-32.204407		30.023008,-49.624996		-11.992764,-84.12303		-108.767426,-13.547306		58.806164,56.684208		13.875679,-73.239525			-8.594388,32.59255	-0.76204777,-80.87183		3.584888,-76.09841		46.84842,56.590088		-85.543236,42.149666		37.012707,-89.10803		-1.5209655,-73.60308
					0.10284934192895889	0.09319394826889038	0.1597139984369278	0.12053153663873672	0.1238967627286911	0.1259550005197525				59.694668,-25.402948	-38.278687,-32.26775		37.021305,-48.864475		-31.471422,-65.62578		-101.252594,-6.18398		58.321434,57.130283		14.929162,-78.016785			0.23980425,34.54618	-16.662367,-73.155014		3.026854,-37.091152		46.261356,54.723213		-47.131947,48.042835		102.028915,-30.021992		33.95339,-43.7149
					0.10414834320545197	0.08702243864536285	0.132951557636261	0.13515548408031464	0.12202437222003937	0.13283833861351013				58.948776,-26.08052	-40.49363,-30.33464		36.824207,-49.522377		-31.492775,-65.63646		-79.09074,80.85784		58.747852,57.10411		15.47161,-76.0176			-0.64112437,34.604515	44.799286,26.572968		39.014164,-69.47922		46.335167,54.66297		39.33531,67.58811		39.70057,-89.175476		-9.695115,-40.216534
					0.10515644401311874	0.14412233233451843	0.1490553915500641	0.12872086465358734	0.12130708992481232	0.13929088413715363				79.660286,45.034157	-46.805046,-28.509287		35.766777,-47.233807		3.698964,-39.76112		-78.714165,80.12031		59.40651,55.453167		16.688206,-74.44877			40.87496,-54.21877	43.469,25.450733		3.24948,-44.311493		37.14337,68.30242		-49.643303,45.035664		108.89275,58.19862		-9.695178,-40.216812
					0.1635015606880188	0.1340588480234146	0.15201857686042786	0.12282183766365051	0.13611672818660736	0.1383575052022934				78.16087,46.103596	-46.522118,-27.983128		30.610287,-48.215492		3.6878653,-39.739525		-80.41534,80.41833		60.250557,54.558357		15.550004,-72.86268			39.811424,-53.879448	45.010815,25.835764		-14.353984,-34.068027		44.240322,55.31123		39.34943,67.61287		-12.418813,-2.3529408		33.993874,-43.730328
					0.1510666012763977	0.12467493861913681	0.15071973204612732	0.1017477884888649	0.1317107081413269	0.12523561716079712				78.15842,45.005344	-46.23659,-29.819523		34.686745,-47.31639		3.6886423,-39.754436		-80.38393,79.72452		59.449203,54.68083		14.890056,-71.64571			42.27358,-52.23126	45.012157,25.835241		-16.583773,-33.405212		37.26344,67.97229		-95.91663,46.838203		72.55318,79.32214		-10.179278,-40.121986
					0.15564382076263428	0.12560659646987915	0.13919304311275482	0.13592372834682465	0.1297196000814438	0.16301555931568146				79.23792,45.112354	-46.614365,-29.405975		34.911545,-47.52996		4.32485,-38.62494		-56.752846,20.267101		47.342976,58.267174		15.055106,-71.61419			41.82554,-54.286354	44.74188,21.71212		2.9578626,-37.70608		38.72173,66.046265		-107.25361,-36.097855		72.68246,79.50465		-10.397438,-40.070084
					0.14291788637638092	0.13795015215873718	0.13425634801387787	0.1377016007900238	0.13594084978103638	0.14591680467128754				78.2358,45.03848	-44.089558,-31.917469		34.40416,-47.106827		7.006981,-35.035954		-50.23301,42.99504		89.76472,14.446813		15.056868,-71.59695			41.43558,-53.570232	43.46958,25.450087		2.958135,-37.706528		0.44701046,90.70338		-60.780777,33.29892		72.55312,79.31956		-10.397422,-40.0702
					0.13683435320854187	0.1318172961473465	0.13980324566364288	0.13781452178955078	0.12675847113132477	0.14663664996623993				78.22702,44.203163	-45.393433,-31.093836		34.793335,-47.92519		4.32124,-38.720917		-106.08742,30.672972		118.76896,-8.798962		14.857647,-71.49257			41.43558,-53.570232	42.99006,23.758266		-14.630387,-33.92888		21.021347,-0.38319784		-99.22789,-66.260345		80.008415,42.964184		49.908485,-22.842663
					0.13685138523578644	0.1370399296283722	0.1646692454814911	0.12308069318532944	0.13463391363620758	0.13772021234035492				78.86371,43.949837	-44.934574,-31.14062		30.780266,-49.486095		4.3186707,-38.698757		-52.485306,69.24942		118.65171,-8.82961		14.828534,-71.08246			-24.949623,-8.183698	44.751377,23.515587		2.5216043,-38.09559		21.021412,-0.38318986		-87.84524,-51.06297		80.00755,42.963264		-10.813175,-39.908684
					0.1405584067106247	0.08228781074285507	0.12655602395534515	0.1687810868024826	0.13706572353839874	0.12940840423107147				79.002,44.02761	-42.096004,-30.088001		39.875286,-50.97918		-17.143883,-82.00518		-69.02593,30.213276		119.098564,-8.17594		14.910317,-70.813065			42.146782,-52.793995	46.172855,23.343843		3.6698647,-76.630875		-3.843321,83.03188		-76.275185,78.76278		72.953995,79.16725		-10.115667,-40.01608
					0.15582938492298126	0.15280865132808685	0.12463311851024628	0.14346596598625183	0.14465445280075073	0.16763901710510254				79.00648,45.17936	-42.740772,-30.153444		43.396248,-43.7595		21.962217,-46.282238		-101.02777,46.501133		119.42077,-7.667271		14.9662285,-70.58564			41.170067,-54.10599	-17.341703,-72.51891		-15.996147,-34.368458		24.010477,-13.954708		-113.072784,-45.5081		75.714714,75.88749		33.893887,-43.72504
					0.17395053803920746	0.15918225049972534	0.1399897038936615	0.12971284985542297	0.1420358419418335	0.14366473257541656				79.1242,45.09788	-40.896908,-31.829634		34.646973,-44.109867		21.962475,-46.28199		-67.36138,46.339436		119.38941,-7.7140913		14.047437,-72.425835			41.435665,-53.570576	-17.736492,-73.87505		-15.997062,-34.36853		26.528784,-2.218925		-71.32184,76.65642		76.23419,74.62402		-1.641516,-76.886986
					0.17335522174835205	0.15800540149211884	0.1347798854112625	0.12794074416160583	0.12031998485326767	0.14177504181861877				77.14576,45.521473	-38.227116,-30.010727		-17.785082,57.745087		-31.797508,-34.691467		-89.25448,49.849056		118.58462,-8.973398		14.4745,-72.24098			40.858856,-52.9731	81.155525,22.192696		2.784873,-39.42363		26.446688,-2.1568556		-71.09544,74.05735		72.89193,79.492134		-14.60448,-37.326504
					0.15962333977222443	0.1593375951051712	0.12263255566358566	0.13151350617408752	0.1106608510017395	0.1450197845697403				20.213213,-34.225574	-44.41431,-24.935186		33.94953,-44.55867		-10.036633,-1.2075131		-88.437454,48.680237		116.45634,-8.599223		14.490139,-71.46917			-71.81634,-1.4029359	63.20855,100.58106		-14.832671,-33.895874		30.28658,-4.028225		-77.98766,77.383415		73.97151,80.80087		9.272719,80.416664
					0.1597082018852234	0.15003708004951477	0.14082388579845428	0.1093665361404419	0.11647932976484299	0.12808117270469666				20.331871,-34.263897	-7.7638845,-127.54169		6.7091746,-57.09598		4.379337,-50.43198		-101.61371,47.639133		115.94034,-8.682401		14.449131,-72.19634			-71.77891,-1.4288046	66.10644,99.16354		4.3857985,-42.113953		30.227217,-4.456255		-76.87848,73.60789		37.741882,-85.07474		3.8194134,87.8475
					0.16051454842090607	0.162322536110878	0.16529957950115204	0.10164438933134079	0.12983961403369904	0.12426154315471649				20.283363,-35.117924	-6.3476477,-127.80584		43.854294,-43.039726		4.3778563,-50.439827		-98.54821,46.928974		116.6678,-10.53088		15.240179,-69.31196			-71.94073,-1.0210161	63.208412,100.579796		-89.49259,-7.3125024		56.80241,-6.5316525		-64.9465,9.785214		37.40735,-84.94778		7.603402,85.66055
					0.12054284662008286	0.167098268866539	0.15819920599460602	0.1430456042289734	0.13104838132858276	0.14759691059589386				20.204441,-35.085262	-6.9703064,-127.85895		42.320736,13.61078		4.371001,-50.43579		-106.42576,41.309505		116.30218,-12.565655		15.69331,-69.00383			-71.97679,-1.001444	-61.14844,-86.75567		-89.612854,-7.398587		57.63282,-6.897385		-77.70471,77.54771		118.694786,16.646345		7.6019974,85.64439
					0.11287917196750641	0.16154393553733826	0.13750162720680237	0.1059400737285614	0.1250007450580597	0.13942492008209229				59.33824,-28.629187	4.17825,44.93841		36.169697,-49.2057		4.369413,-50.437145		-101.60699,47.63018		96.51995,57.734417		17.017931,-71.00052			-1.9437935,33.903744	123.0937,-18.108255		-16.71938,-32.901024		56.5063,-6.5302105		-77.256134,74.0745		93.815254,64.536995		7.477294,86.05866
					0.12171658873558044	0.1696460247039795	0.13692951202392578	0.11512043327093124	0.12158454209566116	0.12923409044742584				79.53886,45.33995	29.109308,-84.855804		30.896156,-49.066963		4.36898,-50.427094		-99.37151,49.3098		95.55228,57.096657		13.8528385,-72.61932			-24.590397,-8.697822	-68.25144,25.86871		3.0284684,-37.550552		18.382095,14.0930805		-59.203808,75.22267		34.469177,-83.76368		7.6317873,85.58039
					0.11741194874048233	0.1658368706703186	0.12655602395534515	0.11482645571231842	0.12957419455051422	0.12727965414524078				79.41004,45.35136	-63.55824,-89.94135		34.461258,-47.41799		4.3659773,-50.435116		-97.76582,49.658714		78.03935,43.38621		22.133492,-74.155266			-23.86461,-7.3796735	-41.285892,-55.029236		-14.931094,-34.34399		18.463446,14.234638		-75.670235,73.619675		34.53332,-84.29691		25.576366,-0.44642183
					0.11071597784757614	0.16182425618171692	0.12463311851024628	0.15443231165409088	0.11490538716316223	0.14969128370285034				79.07558,46.333668	-63.329174,-90.85222		34.233093,-47.351696		4.366044,-50.42995		-98.537415,46.930748		83.44898,47.003113		21.08182,-74.38705			113.94236,-1.1836249	33.195354,76.27985		-89.61771,-7.4022703		23.77858,-15.145705		-77.162346,77.28753		38.517365,-86.62293		25.832832,-0.46955997
					0.1355895698070526	0.14523433148860931	0.1347798854112625	0.11478650569915771	0.13638201355934143	0.12617483735084534				58.480316,-27.3931	-67.36643,-102.0505		34.4848,-47.814255		-20.68979,-70.644424		-101.57129,47.6459		81.06976,22.525444		21.561579,-74.2109			0.24217972,34.480824	32.546883,76.77434		3.121106,-36.901928		23.729689,-15.06461		-75.53733,73.54474		37.371204,-88.23399		25.576628,-0.44639945
					0.14948716759681702	0.12816397845745087	0.12263255566358566	0.11552513390779495	0.1263050138950348	0.12625522911548615				58.85964,-25.931747	-66.548355,-101.053055		34.767464,-47.20944		3.8478844,-35.259575		-99.345665,49.34567		81.20978,28.164154		21.70999,-74.30333			-0.5925912,35.19792	32.54737,76.77365		86.80696,-32.30134		28.19162,-5.2083063		-76.305336,77.38174		34.061867,-94.17426		25.57629,-0.44643047
					0.17090624570846558	0.1665755808353424	0.14082388579845428	0.11916780471801758	0.1264033019542694	0.12555855512619019				20.279236,-35.119175	-67.08551,-102.13256		30.717783,-48.56722		3.868809,-35.26791		-101.76804,47.675358		82.35442,44.507454		21.988342,-74.06507			-72.044014,-0.9627796	29.330673,79.29244		3.5662446,-41.521656		21.331238,1.6239948		-21.313354,46.897114		34.054554,-94.1949		24.843151,-0.4419946
					0.17329569160938263	0.15202324092388153	0.14702847599983215	0.15753741562366486	0.11945394426584244	0.1473860889673233				20.19363,-35.08422	-66.03472,-101.175766		34.833134,-48.201733		-24.445185,-44.878113		-104.403694,11.582096		82.77929,45.012714		21.650045,-74.1831			-72.04823,-0.9524022	29.04886,79.06145		19.229563,-47.27596		-56.26886,-71.40787		-21.312908,46.892937		50.171265,40.225296		25.237852,-0.51930314
					0.17948177456855774	0.14708416163921356	0.15126535296440125	0.12081315368413925	0.10297304391860962	0.170720174908638				58.413673,-26.995827	-63.010925,-96.22549		6.60056,-57.078014		-24.395819,-44.221127		-104.40255,11.580783		87.926125,51.032574		22.631,-74.900185			0.44608164,34.00049	-41.652534,-54.65962		17.120125,-49.64804		-56.21679,-72.47216		-21.635666,46.343044		50.405388,40.015247		24.865196,-0.42671916
					0.18946051597595215	0.16199910640716553	0.1398891657590866	0.12309408187866211	0.15329043567180634	0.164726123213768				59.633396,-28.180706	-62.923473,-96.70682		35.065323,-46.01706		-9.563436,-28.976532		-103.58739,12.257466		87.37921,51.62994		22.620304,-75.06025			-9.009406,32.682888	29.447998,79.268974		4.1915393,-38.304317		32.63721,-27.301071		-46.218864,41.985367		47.010506,40.26517		25.872145,-0.466972
					0.1770445853471756	0.14784039556980133	0.1359226554632187	0.12843196094036102	0.13637089729309082	0.15783356130123138				59.427814,-27.030663	-63.093307,-91.22006		35.065643,-46.01785		-9.549351,-28.96776		-80.96087,68.667076		91.71844,13.561724		22.592636,-75.33166			-1.6513631,34.126106	-41.73638,-54.723015		4.182371,-38.426556		-5.089224,-60.70591		-67.11149,83.38002		59.7227,59.379417		25.245924,-0.52813035
					0.16411782801151276	0.13213500380516052	0.12020881474018097	0.12324407696723938	0.1334957331418991	0.15832297503948212				59.301937,-27.980927	-63.140465,-97.213394		34.713955,-45.34864		-9.481272,-28.919174		-81.067276,67.65006		104.25977,5.9333196		22.51931,-74.974144			-2.007414,34.02677	29.137154,79.1938		11.874852,-48.968845		-17.373543,-33.72206		-36.821053,61.508698		38.048626,-84.838264		25.31746,-0.49963665
					0.15941475331783295	0.13095566630363464	0.13106569647789001	0.1374957263469696	0.13491646945476532	0.1576128602027893				58.809734,-27.22866	-63.244858,-91.051315		34.714134,-45.348614		-0.63037175,-40.860214		-75.10258,-43.71568		104.54686,5.2866454		22.55947,-74.61499			0.6319879,35.12289	36.406693,80.25626		17.116116,-49.636375		32.86104,-27.20066		23.63831,15.464179		-27.42035,-64.05512		25.89047,-0.52269167
					0.16621294617652893	0.1539694368839264	0.1425360143184662	0.12843196094036102	0.12758933007717133	0.15783356130123138				58.88458,-25.940346	-59.35112,-96.33346		30.995586,-48.991486		-9.736836,-79.01832		-72.476555,15.076822		95.78959,19.428242		22.579453,-74.51251			-0.5840183,35.095398	34.192333,83.94417		17.116096,-49.636147		32.817154,-27.143457		-96.03676,81.86435		116.66633,27.804474		7.921331,85.10517
					0.16353383660316467	0.1511881798505783	0.13968151807785034	0.140664204955101	0.13427360355854034	0.15722735226154327				58.657642,-27.198023	-66.29334,-96.42669		40.5823,-53.301037		-26.650852,-73.77099		-71.90642,57.34497		96.56846,57.75544		22.701502,-74.21417			0.4147717,34.228928	34.088196,84.055214		4.037959,-40.83608		34.53693,-26.504717		-103.15306,61.190918		76.67758,-43.704056		7.9208817,85.10378
					0.17481669783592224	0.1460365504026413	0.12742125988006592	0.12498495727777481	0.13312353193759918	0.14695286750793457				59.22973,-28.751026	-67.600914,-98.13641		-17.88542,57.50949		-17.293186,-73.35991		-46.59452,42.160168		-8.367515,-33.348335		22.544065,-75.08204			-1.7079916,34.194706	36.571877,79.98009		42.000134,-45.577034		32.860855,-27.200226		-44.357426,-106.04465		63.02705,63.62861		8.211447,84.8966
					0.18305927515029907	0.12657403945922852	0.12958090007305145	0.12324407696723938	0.14022818207740784	0.15832297503948212				59.456688,-28.895351	-67.63477,-98.0864		-17.470486,58.125824		-28.094872,55.619606		-35.2413,-40.72962		69.44295,32.707844		22.453106,-75.36625			-1.8237334,34.318687	36.57253,79.980034		-16.752459,-32.53086		32.860672,-27.201588		-36.96968,-105.30967		116.65525,27.74234		8.213759,84.89777
					0.19074253737926483	0.14045578241348267	0.13348881900310516	0.12212200462818146	0.13300210237503052	0.15369929373264313				20.048138,-5.6469283	-67.15709,-98.78456		37.708557,-47.024387		-4.508039,18.774246		-42.573215,-43.2195		78.84474,47.35688		22.559887,-74.97588			4.8338704,-15.124696	36.571236,79.98033		12.042537,-48.880924		94.71701,6.679261		-34.267323,-99.80588		116.6162,27.111286		8.211377,84.89671
					0.16698287427425385	0.13027428090572357	0.1341836154460907	0.12777744233608246	0.12359951436519623	0.15715309977531433				21.115643,-6.630222	-68.36145,-101.591774		35.153957,-47.697674		-9.3719015,-78.2902		-36.775448,-41.870155		111.810234,12.6138525		23.01083,-74.8874			-0.7518785,-11.172616	34.278923,78.09009		17.981987,-60.597576		1.38722,90.66788		-38.19292,-95.65456		99.908966,-47.065567		7.580962,85.64193
					0.17793475091457367	0.14407916367053986	0.13154195249080658	0.12777744233608246	0.1366531103849411	0.15715309977531433				20.069717,-5.6800227	-68.00811,-99.68044		34.996887,-47.95331		-9.230307,-77.888565		-43.45039,-43.000046		69.446594,32.707123		22.673733,-74.4789			3.9589796,-14.784977	32.967247,83.04172		41.594376,-45.785942		-42.599808,-37.523003		-35.964268,-98.35464		45.11397,100.756676		7.9220495,85.104454
					0.18158121407032013	0.15313468873500824	0.1388416588306427	0.12114251405000687	0.12855027616024017	0.14748325943946838				20.715107,-6.439158	-66.167274,-96.515594		31.053698,-49.467167		-9.20915,-77.8527		-39.524437,-38.86622		68.351006,33.816177		22.574522,-74.938484			3.9544787,-14.718172	32.910313,83.26791		-15.082358,-30.974766		-44.477676,-41.87855		-38.559525,-96.5767		-39.01434,-18.778004		86.09193,11.000469
					0.17234039306640625	0.17453499138355255	0.1498349905014038	0.12116134911775589	0.13110020756721497	0.1472122222185135				20.373205,-6.317447	-67.261055,-97.97609		-18.04293,56.747757		-9.5625725,-78.63429		-43.344173,-40.91572		59.511806,62.782093		22.778498,-74.424576			6.186488,-15.621387	35.205074,78.00206		17.158724,-49.669918		-42.60559,-37.51914		-36.665672,-98.035225		31.16008,61.360676		49.219727,-26.826307
					0.16213050484657288	0.13492617011070251	0.1480635106563568	0.11658038198947906	0.13000452518463135	0.15499047935009003				2.5895808,22.024626	-67.304405,-97.92717		-17.658028,56.49538		-9.337093,-78.289474		-39.72158,-40.819588		72.16613,78.59978		22.95724,-75.17792			-3.160288,-51.62041	35.205032,78.00211		14.662362,-47.3506		-41.796608,-37.823143		-33.294662,-105.49296		116.63229,27.67397		18.193655,-4.2702746
					0.16069208085536957	0.1417713463306427	0.14891211688518524	0.15007111430168152	0.12588848173618317	0.1415230631828308				59.246834,-27.35483	-66.88542,-98.69104		43.878433,-42.967983		-9.361564,-78.06683		-42.222813,-41.75425		78.14371,79.8647		21.889982,-74.79449			-1.6536933,34.09585	35.205566,78.004616		11.330004,-47.51231		-41.79823,-37.821632		-43.128242,-101.581375		116.56656,26.87366		15.943304,-2.0752656
					0.16122236847877502	0.14112326502799988	0.1615620255470276	0.14163175225257874	0.1310727298259735	0.13763074576854706				2.0443995,-37.886604	-68.325935,-101.61		42.944256,12.625033		-9.270257,-77.89279		-34.90972,-44.12475		-8.038194,-34.508625		22.002354,-74.83924			-61.450222,-27.245062	36.481956,82.20149		4.1918864,-38.303135		-41.798233,-37.82162		-32.184612,-105.45613		15.0330515,-51.95024		35.886196,-33.119923
					0.16023759543895721	0.1279127448797226	0.1390174925327301	0.1350870132446289	0.135590061545372	0.131267711520195				17.87312,-34.864513	-67.94272,-99.75137		43.025085,12.431373		-9.393506,-78.33757		-38.738243,-42.080635		72.03174,30.694159		22.133467,-74.15353			-93.51143,18.25574	36.473186,82.32147		15.97509,-48.842636		-41.74382,-38.54506		-96.68211,49.312374		77.36404,-43.898304		15.915847,-2.1706293
					0.18214461207389832	0.1571747362613678	0.13765376806259155	0.13427504897117615	0.12800247967243195	0.13236117362976074				18.273743,-33.817142	-63.841995,-91.71101		43.029682,12.463092		-9.312178,-78.08206		-41.400856,-45.323414		78.84892,47.357983		21.996307,-74.915375			-92.21933,17.429764	34.36928,77.89507		42.599495,-45.73581		4.4132376,-88.87205		-73.33836,-18.809595		66.33051,18.54435		-3.0329635,-77.222626
					0.15182746946811676	0.1353399008512497	0.13892757892608643	0.1295771598815918	0.1252143830060959	0.1221422553062439				68.684616,-12.720373	-64.56383,-99.38975		35.751728,-49.488323		-10.942544,-95.587425		-37.392292,-38.43541		76.02141,28.552952		21.901077,-74.87892			9.696594,58.099266	-41.69573,-53.89416		4.2028804,-38.13141		33.94519,3.4562163		-36.81337,61.512066		108.86409,58.05977		77.469864,-9.768064
					0.15861274302005768	0.13979032635688782	0.13502511382102966	0.13025730848312378	0.13384617865085602	0.12211965769529343				68.91746,-13.00821	-64.56404,-99.3783		34.58606,-49.29106		-18.695015,-81.65523		-53.634216,21.596516		47.468567,58.93405		21.979925,-75.265335			9.717649,58.061905	37.823376,77.874214		16.562174,-45.172832		-42.551636,-37.57561		-88.68494,11.610944		109.0027,58.320473		77.016335,-9.886999
					0.15835514664649963	0.17013710737228394	0.1312796175479889	0.13553573191165924	0.13073109090328217	0.1344156414270401				68.98238,-12.866338	-64.63977,-99.47487		14.013843,-1.713977		-37.47195,-56.60834		-91.03131,-32.109596		96.46698,38.177536		22.024035,-74.826416			9.61815,58.17174	33.7067,84.55973		11.874641,-48.969078		-42.661053,-37.906456		-90.00294,11.373529		108.89369,58.168133		77.23493,-9.767319
					0.17111819982528687	0.15312796831130981	0.13500598073005676	0.13918089866638184	0.13542217016220093	0.13246287405490875				19.962381,-33.51352	-63.88803,-91.35795		34.569096,-49.917942		-36.409603,-59.09803		-74.74377,-43.667564		47.401928,58.873314		21.07619,-74.387566			-71.41188,-1.8896815	37.792976,77.87625		11.874588,-48.963913		-42.660072,-37.905804		-67.572464,-55.1201		92.86586,-50.629208		77.01502,-9.887019
					0.16840331256389618	0.15036876499652863	0.13500598073005676	0.1393103003501892	0.13398303091526031	0.13628055155277252				20.209122,-34.22744	-63.548195,-91.423935		31.890884,-43.389637		-37.453003,-56.540947		13.947801,19.137161		94.14341,28.539703		21.650888,-74.70024			-71.903015,-1.3366157	37.793175,77.87681		11.8748,-48.967144		-42.599663,-37.52287		-57.847954,36.18849		103.58709,-32.29056		77.27961,-9.751113
					0.1681961715221405	0.15067532658576965	0.14845256507396698	0.1393389105796814	0.12859268486499786	0.13535842299461365				20.339104,-34.273052	-66.994835,-95.98909		31.93719,-43.408108		-38.45694,-54.84051		13.360994,18.603676		57.7151,60.505188		13.83047,-73.55933			-71.88533,-1.3560392	32.83164,83.454315		41.96722,-45.6922		-42.44905,-38.758488		-59.202854,34.457207		104.00532,-46.687523		77.416435,-9.776333
					0.17132577300071716	0.1625954508781433	0.14701378345489502	0.13232581317424774	0.12641099095344543	0.13967138528823853				19.988388,-5.8174467	-68.99998,-97.63514		31.898203,-43.39752		-38.245155,-54.88831		-48.627712,72.50301		62.151585,68.10049		13.464703,-72.910286			3.9589796,-14.784977	36.039112,77.28107		42.075726,-45.604202		38.687412,7.8266435		-58.268356,38.453403		103.65127,-46.71658		77.38531,-9.712067
					0.1623111218214035	0.14596639573574066	0.1341000199317932	0.13028618693351746	0.12778937816619873	0.14226992428302765				20.04045,-6.1069136	-69.364456,-98.02113		29.372456,-51.941658		-37.690586,-54.84394		-65.247826,7.0065393		55.519135,67.2962		15.472506,-78.04789			4.0272293,-14.35357	-42.432224,-55.051746		42.099636,-45.715206		-14.727887,-98.937195		-37.30007,-85.25603		47.627407,42.100567		45.593502,-32.039364
					0.15543542802333832	0.14948250353336334	0.13579899072647095	0.12966491281986237	0.13099737465381622	0.14118455350399017				19.65784,-5.7962284	-69.39523,-98.94883		36.426537,-48.232285		-38.542744,-54.774284		-70.361244,6.4745393		90.07815,14.0284605		16.611883,-74.30704			3.9590259,-14.785194	-32.87168,-105.86333		11.925541,-49.489185		39.014137,-33.915077		-99.336494,-67.967705		59.874714,59.78596		49.941677,-21.64496
					0.15935862064361572	0.14062117040157318	0.13132290542125702	0.0885554701089859	0.1334957331418991	0.11577142775058746				7.9359493,-16.168842	-68.87502,-97.50459		36.041023,-48.911346		-38.2424,-55.405518		-64.33361,7.8888483		115.40334,10.632692		14.333741,-75.16769			6.516943,-15.687768	86.854675,-76.73944		17.998644,-60.598194		79.20269,-8.492474		-49.644897,45.03757		108.179276,62.327305		50.460102,-20.571354
					0.1543090045452118	0.13428431749343872	0.13182352483272552	0.09395341575145721	0.13376371562480927	0.11596233397722244				8.077084,-16.399752	-69.367355,-99.07836		35.677322,-49.468475		-38.457462,-57.06323		-17.630459,-15.622549		67.19367,33.16795		16.31921,-76.24335			6.119578,-15.786041	73.452484,-89.25583		12.063698,-49.96106		30.467062,-12.6003065		-66.88597,-57.816837		116.93459,26.265171		37.263714,-34.2967
					0.16244091093540192	0.14245909452438354	0.13426239788532257	0.11707160621881485	0.12671135365962982	0.12778392434120178				20.025852,-6.074502	-64.18762,-90.56971		40.57386,-55.068092		-38.238235,-56.81694		-51.85246,71.00908		67.97801,33.56932		15.903228,-76.23406			3.9544787,-14.718172	89.14599,-79.5629		18.056921,-60.542652		44.78954,55.437817		-42.6714,11.039804		116.32455,26.386353		37.694836,-34.742508
					0.14014583826065063	0.11886385083198547	0.1285986453294754	0.10097820311784744	0.13821829855442047	0.1236400455236435				20.298357,-6.3185925	-61.248707,-90.28316		38.393826,-46.460136		-37.782597,-56.35194		-78.55974,81.0424		69.3142,34.7885		13.841527,-72.84559			3.943767,-14.728121	73.43092,-89.218636		41.20112,-54.765762		44.789703,55.437744		-38.669006,-67.94593		116.44982,26.559013		37.577965,-34.640926
					0.1458674818277359	0.1199314072728157	0.12465669214725494	0.13448217511177063	0.130510613322258	0.15814341604709625				-4.396582,-59.56478	-61.245934,-90.274506		30.865595,-54.13471		-37.30414,-54.977352		-80.97635,80.31302		68.34871,33.836567		11.556496,-71.39606			-59.138966,-80.14873	83.323494,-82.091225		86.81065,-32.299507		44.8407,55.492386		-38.468014,-71.102684		77.01587,-48.005177		50.260925,-89.81751
					0.1627403050661087	0.13599875569343567	0.11520989239215851	0.12793318927288055	0.13575343787670135	0.15324465930461884				-3.3054078,-58.922863	28.529177,-85.21492		2.869556,-9.809122		-37.018394,-58.5694		-86.60245,-35.369286		91.093216,41.034332		11.648948,-71.468506			-60.313606,-76.122696	87.11017,-76.90787		-14.166766,-33.13575		44.87967,55.541718		-40.627525,-82.93285		77.30141,-43.009327		50.300663,-89.8325
					0.1499621868133545	0.12330601364374161	0.12152503430843353	0.11583214998245239	0.13747169077396393	0.12755662202835083				20.052578,-5.843278	-35.89327,-43.213257		40.426727,-55.549957		-36.32558,-58.634605		-43.302597,23.420847		88.92109,41.159058		11.66386,-71.45877			6.1584926,-15.630803	111.754585,-15.390429		-14.5899935,-33.962357		44.982265,55.603115		-37.398613,-69.819984		77.29394,-47.84694		37.8461,-34.707684
					0.1597139984369278	0.15535984933376312	0.11612991988658905	0.11421269178390503	0.11977994441986084	0.12598000466823578				68.79854,-12.727084	27.665794,-111.481125		39.8749,-54.79788		-38.32077,-57.334274		-77.92368,-3.2336547		92.94275,40.9662		11.664753,-71.47044			9.696594,58.099266	118.41424,-14.523932		-88.13486,-8.438494		30.840992,-13.733743		-42.462597,-82.85553		110.06085,-44.174404		37.263844,-34.296627
					0.15769381821155548	0.15272966027259827	0.12882636487483978	0.15466734766960144	0.12796498835086823	0.14955295622348785				68.67579,-12.657514	29.195362,-111.79057		37.63387,-45.45006		-38.392895,-56.74311		-78.824715,-0.95998216		68.7764,61.57336		11.655572,-71.45719			9.774344,58.018013	118.8312,-18.4745		-88.13231,-8.438026		3.0034416,87.35643		-98.96275,-63.111572		109.529396,-44.09143		36.546432,-38.28609
					0.16318000853061676	0.14903461933135986	0.12124911695718765	0.12447845190763474	0.13364192843437195	0.13207867741584778				68.966354,-11.684936	28.060295,-110.89321		37.565887,-46.63538		-38.589195,-57.18529		-77.70583,-3.8647506		70.02879,61.854237		11.640257,-71.44625			9.632406,59.462364	110.19267,-17.684265		-90.363014,-10.718973		39.29686,65.674545		-99.13293,-66.34726		78.02605,-43.99756		36.16144,-39.256294
					0.19005711376667023	0.1258489191532135	0.122483991086483	0.11815546452999115	0.1529405266046524	0.11505484580993652				68.965324,-11.684999	29.531805,-113.158554		34.48771,-50.080097		-38.300312,-55.29028		-76.14348,-2.2269382		78.842316,47.281654		11.655735,-71.46035			9.453194,59.655426	110.14737,-18.01159		4.385604,-42.11299		1.3860794,90.66629		-56.00822,98.36426		108.7699,57.859375		36.112274,-39.322487
					0.1726621836423874	0.16264180839061737	0.12750262022018433	0.13816256821155548	0.1529405266046524	0.1440340131521225				68.58155,-12.23632	29.526484,-113.20719		40.034058,-40.511574		-36.93679,-56.334255		-76.220085,-2.2319138		47.47104,58.937813		12.570808,-72.800125			10.344518,58.55593	113.95814,-17.028873		-16.626713,-33.003113		13.153209,0.5659644		-105.16143,-61.36331		108.48782,56.966663		36.584755,-38.17349
					0.13300654292106628	0.15901057422161102	0.12862153351306915	0.1295352429151535	0.13593871891498566	0.1408310830593109				69.36998,-12.549292	29.271181,-104.637825		31.270056,-52.703156		-0.64881545,-40.843185		-54.125217,66.825516		47.705837,59.076443		12.942539,-73.06217			9.215388,58.715126	116.3444,-18.174347		-16.642927,-29.975334		-42.656513,-37.905487		-94.720764,-54.291687		91.47881,-49.58068		36.563652,-38.073627
					0.15673349797725677	0.16510802507400513	0.1279400885105133	0.15074646472930908	0.1311013400554657	0.15135592222213745				68.965324,-11.684999	31.313137,-91.792755		31.893612,-43.378075		-19.434101,-72.849754		-49.53863,42.972572		97.56871,29.671928		11.327831,-74.95387			9.23014,60.00086	111.62,-18.56321		-16.532665,-28.908316		-42.553078,-37.57379		-113.30666,-9.077067		101.46889,-46.024036		36.798153,-34.510193
					0.13300654292106628	0.15901057422161102	0.15824374556541443	0.1269005388021469	0.13343241810798645	0.15329395234584808				2.6163654,21.975365	30.599266,-93.15412		40.064365,-40.408695		-19.361057,-72.82151		-53.45137,70.6203		57.757626,63.91111		11.40411,-74.929474			-1.4788611,-48.620113	116.20284,-17.769897		3.6015303,-76.34706		30.686407,-15.350347		-113.30836,-9.076719		101.32772,-46.031956		36.775337,-34.7096
					0.16069498658180237	0.12452679872512817	0.14755688607692719	0.1095883697271347	0.12628313899040222	0.13352452218532562				68.18801,-11.574004	31.396498,-87.31778		40.556213,-55.38996		7.610808,-34.072872		-92.9772,5.8230796		56.765144,62.88941		11.417997,-74.90278			10.203715,57.052486	80.151505,-17.685118		-13.548788,-33.816334		-42.656933,-37.90481		-67.19508,-57.186314		99.6169,-40.472073		50.375458,-89.87706
					0.1498349905014038	0.12944862246513367	0.14248298108577728	0.13217173516750336	0.11878999322652817	0.1416483223438263				68.196724,-11.571936	24.537868,-90.07853		31.888557,-43.365364		7.6017475,-34.087296		-60.23046,67.38579		55.724686,63.86718		11.416691,-74.92309			10.20067,57.061462	80.1905,-17.703413		-16.537443,-33.61165		-42.678253,-37.91392		-119.45874,27.772614		96.3134,-38.40588		38.94278,-35.962788
					0.10059904307126999	0.11903096735477448	0.13946053385734558	0.1269005388021469	0.12160002440214157	0.15329395234584808				-3.1327267,-58.871597	24.647228,-87.422195		36.467567,-47.468624		7.624376,-34.05697		-61.463573,73.42999		54.310184,63.570415		11.483864,-74.83135			-60.589638,-79.21461	110.172104,-17.724186		-88.97481,-11.4968815		62.69235,-40.766174		-117.343605,28.867785		98.80433,-42.04771		38.889484,-35.415886
					0.0859086811542511	0.09500894695520401	0.12673264741897583	0.125041663646698	0.11167975515127182	0.15892638266086578				-4.521437,-59.715046	25.471592,-88.282425		29.706114,-52.0266		7.5975757,-34.090797		-78.03651,81.28193		56.52243,63.93616		11.323525,-74.95249			-60.060455,-80.35357	113.852264,-16.398043		-88.94844,-7.249561		30.655275,-15.6111145		-42.716854,10.986972		101.84295,-44.704025		38.426605,-33.707767
					0.09123373031616211	0.0989849641919136	0.12304222583770752	0.12480782717466354	0.11526939272880554	0.1583293378353119				32.076817,-79.94098	25.715143,-87.198975		28.37892,-52.262722		7.6368017,-34.044178		-81.37729,80.39851		57.372566,64.78318		11.119752,-74.84196			-19.206944,14.499374	118.22332,-19.750921		-96.70661,28.42432		-83.82155,-31.89084		-74.78144,-17.591848		96.37698,-38.4088		37.968075,-33.912064
					0.09123373031616211	0.0989849641919136	0.11347933858633041	0.1217675656080246	0.1137143149971962	0.15134677290916443				10.175524,-23.74518	24.827156,-86.239265		29.382147,-51.773983		7.6345487,-34.035484		-88.6166,30.585526		54.427483,63.632378		11.076705,-75.65545			-20.49442,21.931652	118.175,-18.549543		-90.27942,-10.323405		32.08063,21.654491		-77.59172,50.617382		102.85772,-45.027752		37.058483,-34.276543
					0.14959914982318878	0.1501585692167282	0.1135842427611351	0.12142658978700638	0.11469336599111557	0.13035103678703308				19.79294,-5.8284235	26.114578,-88.53279		40.481464,-55.40441		7.6222854,-34.053272		-87.23475,-35.753017		58.089317,65.23788		11.058125,-75.7218			18.011604,-93.817085	113.62881,-16.265911		4.385706,-42.113453		-87.68796,-28.561565		-77.59129,50.616615		104.305115,-45.612267		99.9806,-6.9691033
					0.14383427798748016	0.15505994856357574	0.1228899136185646	0.1284617930650711	0.11590471118688583	0.13335391879081726				19.693476,-5.8199563	23.853678,-88.71335		40.31696,-55.26263		7.652118,-34.024803		-65.62899,5.180539		62.123253,68.08371		11.047932,-75.747894			6.1584926,-15.630803	122.78455,-16.772776		-90.221085,-10.303337		10.3545885,-6.352389		-77.16033,49.920616		105.04409,-45.67995		99.935715,-7.80111
					0.1414201855659485	0.1461888998746872	0.12158102542161942	0.16053931415081024	0.12202437222003937	0.15751928091049194				68.385895,-12.171085	22.834372,-87.20791		40.606514,-55.51622		-22.977003,-76.636055		-69.874565,4.9837856		62.025227,66.89362		11.030705,-75.81682			10.306639,58.79963	118.842384,-18.485182		-90.22325,-10.307515		10.353988,-6.3594646		-76.72459,49.158924		98.827515,-42.03837		100.396454,-7.397721
					0.10696334391832352	0.10654621571302414	0.11785177141427994	0.16053931415081024	0.13611672818660736	0.15751928091049194				68.31613,-12.419786	24.515305,-90.057144		29.397745,-51.819733		10.240791,-46.07898		-43.185284,22.833633		56.654297,63.99116		10.9941635,-75.848595			10.306639,58.79963	122.94389,-19.096134		6.445515,-40.595623		2.8309226,82.70222		-96.681076,49.312756		100.57782,-42.835632		99.39379,-7.273485
					0.08804447948932648	0.08011750131845474	0.15787458419799805	0.1269005388021469	0.12741802632808685	0.15329395234584808				-8.499466,-35.119907	26.153397,-91.0953		2.802099,-9.726314		-19.685316,-82.83107		-86.875244,-38.12228		59.4744,62.803562		10.971326,-75.85			-66.6023,-43.726818	123.83383,-19.224012		-16.43694,-28.64436		-58.35593,-65.12385		-74.73919,43.786858		110.025154,-38.2413		100.42094,-7.3439236
					0.09770527482032776	0.11429253220558167	0.1323435753583908	0.12480782717466354	0.1200641468167305	0.1583293378353119				31.947603,-82.33888	26.958513,-90.247765		30.860039,-54.17753		-17.687946,-81.51086		-48.369614,53.729584		56.64297,66.30474		11.020127,-75.774284			-21.490278,14.318562	111.55399,-18.37493		42.091236,-45.59372		-42.599464,-37.52273		-73.63766,-17.592196		96.14902,-38.398365		99.11882,-7.0705285
					0.15705184638500214	0.11128681898117065	0.1368575394153595	0.146571546792984	0.11713971942663193	0.1573406308889389				50.54613,37.50408	27.320873,-89.39299		2.872902,-9.80834		3.5915163,-44.946117		-48.07782,55.32395		53.732925,66.19374		11.372013,-74.905846			66.144554,94.12598	111.55405,-18.374887		42.202236,-45.70327		32.079987,21.654375		-95.12261,78.93363		96.34379,-38.398003		99.013084,-7.5454245
					0.14407165348529816	0.1261134296655655	0.14270251989364624	0.1095883697271347	0.12156764417886734	0.13352452218532562				54.87463,51.55442	26.144371,-91.08808		74.458,-52.869522		-37.667995,-56.09924		-48.343376,55.879456		53.77927,65.84063		11.418878,-74.87194			-0.101023234,44.485546	113.13016,-20.4874		42.383137,-45.787106		62.692303,-40.765854		-103.70548,61.860252		99.722336,-44.486694		99.97926,-6.968573
					0.12571142613887787	0.1217629536986351	0.12915688753128052	0.13403882086277008	0.12337826192378998	0.13487176597118378				-34.541912,-18.722065	28.457132,-86.38192		43.00583,12.512375		-37.082485,-54.847725		-48.984367,56.400352		55.493187,67.21452		11.32123,-75.30504			-37.321095,15.981104	80.14794,-17.926184		42.088398,-44.334133		32.56931,6.560292		-21.77594,105.25284		100.49162,-38.45324		99.41685,-8.027933
					0.1370650678873062	0.12844808399677277	0.12551568448543549	0.11521025002002716	0.12000565230846405	0.13938526809215546				69.37012,-11.784924	29.589857,-88.3398		42.96111,12.635791		-22.966875,-76.40525		-52.605392,21.742735		54.75752,66.84225		11.394003,-74.93512			9.277126,58.921165	91.92181,56.48222		38.090805,-52.370857		62.69283,-40.766514		-8.429654,72.88209		96.79206,-38.654903		100.41977,-7.343832
					0.1597992479801178	0.11322421580553055	0.12391841411590576	0.11637599766254425	0.11707006394863129	0.1417936384677887				69.353004,-11.8143015	28.409044,-87.9336		30.691828,-48.81091		-37.620193,-56.04812		-50.756416,21.210657		50.98273,66.30728		10.8036995,-75.32752			9.472236,58.6599	86.37786,-77.60216		11.488018,-48.19261		63.704765,-41.155624		-75.07564,46.11965		99.595955,-40.004665		100.42017,-7.343762
					0.13225384056568146	0.1661805361509323	0.14101482927799225	0.1201033741235733	0.11955457180738449	0.14891979098320007				68.77063,-11.936674	27.3234,-88.028984		30.66521,-48.362423		-37.025623,-54.82035		-89.130875,-32.787018		53.739567,66.260864		11.108062,-74.945656			10.189783,59.002846	27.74553,-26.960989		36.916885,-48.901787		62.34522,-38.60967		-80.92728,-71.364555		98.24509,-40.054283		98.34346,-7.3110514
					0.13228103518486023	0.15861789882183075	0.150008887052536	0.12453166395425797	0.13856853544712067	0.14418208599090576				69.27437,-11.862752	25.82125,-89.71704		-16.768908,58.624268		94.26946,-51.96354		-67.65127,57.22486		52.35357,65.532		12.546874,-73.89282			9.772048,58.39803	88.72869,25.994078		11.875219,-48.965786		62.797012,-40.1998		-82.93371,-72.29295		99.88642,-39.464443		98.88824,-7.5632524
					0.13792720437049866	0.15725132822990417	0.13043265044689178	0.1346512883901596	0.14034709334373474	0.14149968326091766				69.100914,-11.958567	28.11248,-91.149536		-16.872093,58.553257		-22.965466,-76.224335		-47.06932,44.498604		52.598793,65.57183		11.8642645,-74.545235			10.040364,58.16703	86.33167,-77.548485		11.874727,-48.96376		62.975777,-40.001854		-88.941956,41.270382		103.544464,-45.451622		98.62028,-8.011551
					0.12635226547718048	0.10911189019680023	0.13517525792121887	0.11737143993377686	0.14013588428497314	0.15899965167045593				68.73617,-12.617532	28.84114,-91.51409		-16.268885,56.870586		-28.140787,56.664265		-72.288864,-23.369131		52.85986,65.19269		10.7732935,-74.64875			10.23114,56.812366	90.83939,-74.11524		11.874167,-48.97122		63.398674,-39.32018		-75.13887,-70.14884		109.46857,-38.13684		99.18617,-8.215051
					0.11500339955091476	0.11721646040678024	0.1323038935661316	0.11751380562782288	0.145536407828331	0.15179121494293213				68.91317,-12.793456	22.398684,-91.46732		40.586594,-53.261967		-25.997484,31.283895		-46.485485,29.399591		55.671425,65.28495		10.979704,-84.719734			9.571253,58.17932	79.06183,-74.377785		-15.75385,-37.79188		63.280254,-39.719353		-59.676777,-3.0879915		103.59234,-45.38226		99.23791,-8.015797
					0.13283012807369232	0.14416605234146118	0.13160893321037292	0.15690237283706665	0.1363290548324585	0.14735476672649384				69.177505,-12.863063	29.521507,-107.64267		37.274395,-47.10139		-30.697786,56.187138		-61.502563,46.785835		57.480526,67.57342		11.143019,-84.59107			9.696594,58.099266	77.98803,-73.31418		18.068195,-60.545673		63.43217,-41.29653		-74.740616,43.789303		102.36833,-46.366817		99.32091,-7.0513525
					0.13635848462581635	0.14239104092121124	0.12722808122634888	0.14128953218460083	0.13087527453899384	0.14479482173919678				69.47699,-12.777177	28.743303,-104.99376		37.94501,-47.53035		6.6799707,-35.340572		-54.975815,58.491386		57.560364,66.47018		11.017923,-84.638794			9.696594,58.099266	78.96614,-74.58641		-16.442175,-29.692545		63.633564,-39.76678		-74.74008,43.804863		108.93694,-38.853817		99.22592,-6.778855
					0.13233999907970428	0.1436203122138977	0.09971645474433899	0.0863405242562294	0.13896523416042328	0.1092563197016716				69.05533,-12.839038	20.443037,-92.64586		37.71001,-48.310062		6.616001,-35.391586		-54.97305,58.49277		57.571754,65.87431		11.13963,-84.6065			9.717649,58.061905	77.44431,-73.01997		30.388584,-9.803451		62.692257,-40.765625		8.914643,78.3923		102.766975,-47.827244		98.64474,-7.264231
					0.13589198887348175	0.14176325500011444	0.09059149771928787	0.08085349202156067	0.11869968473911285	0.10699412971735				68.92387,-12.869998	29.876219,-98.565445		6.701745,-57.09713		6.603559,-35.38005		-62.390312,50.03976		55.80542,62.12322		11.012177,-84.655174			9.696594,58.099266	78.922325,-74.66563		-16.745949,-32.516163		62.692783,-40.766285		10.460451,79.52894		101.32826,-46.031857		65.5459,-12.938977
					0.12243520468473434	0.1269708275794983	0.09357716143131256	0.11624488979578018	0.12397698312997818	0.15227091312408447				68.206894,-12.035687	28.742895,-104.994896		29.277117,-50.13736		-12.657223,78.99886		-59.83342,52.12319		55.593773,61.703487		9.976204,-85.08952			10.257016,56.91048	109.22381,-19.32955		16.575363,-45.160007		62.982166,-39.721054		-26.142134,21.52953		101.87161,-46.33232		65.69367,-12.942736
					0.13143910467624664	0.13247844576835632	0.09809450805187225	0.12408201396465302	0.134614035487175	0.1597793847322464				68.94559,-11.723414	20.56533,-95.02952		30.925217,-48.39608		-27.179344,53.934387		-59.67093,47.55184		55.701984,61.9408		9.956001,-85.074486			9.869872,59.247566	99.1774,59.665836		36.815243,-48.833214		63.668575,-41.11931		-43.883896,-26.129158		93.68997,-47.897923		65.6732,-12.862827
					0.11822669208049774	0.11496898531913757	0.1564348191022873	0.11624488979578018	0.12154854834079742	0.15227091312408447				-44.860683,-21.010925	20.585367,-92.73721		-15.61797,57.392162		-36.770916,-56.12764		-60.90736,50.26675		57.587917,62.71381		9.834503,-85.82271			24.026676,72.70729	77.35228,-63.10242		17.876781,-50.19442		62.34679,-38.58117		-10.698422,66.36341		93.61898,-48.867413		45.59325,-32.03977
					0.13160693645477295	0.12703034281730652	0.14319542050361633	0.1238417699933052	0.13468867540359497	0.15917538106441498				68.53613,-12.278768	22.398527,-93.65864		-17.804121,57.784214		-37.039795,-58.684303		-60.525787,50.142124		57.6489,62.772312		9.916806,-85.15278			10.306639,58.79963	75.41758,-63.169502		18.013992,-50.295334		63.474895,-40.54314		-42.946426,-35.70274		57.88245,63.25148		4.651616,-84.64594
					0.12135282158851624	0.1184326708316803	0.1399754285812378	0.12509727478027344	0.12062117457389832	0.14068453013896942				4.7446594,21.712404	21.706211,-92.61624		-16.366655,56.177826		94.13726,-51.287617		-43.382698,6.7889104		97.69991,30.558119		9.925764,-85.812965			31.387812,-42.719376	73.58206,-62.53801		12.46192,-51.05671		62.34703,-38.581284		-72.384964,42.53241		110.215294,55.00311		9.79389,81.72351
					0.1325889378786087	0.13205786049365997	0.13674689829349518	0.12987664341926575	0.13870348036289215	0.1527092605829239				19.989872,-33.468204	22.87709,-93.83101		-16.42389,56.42343		-35.696613,-51.487835		-43.300686,6.5405173		97.53959,29.703014		9.998807,-85.14229			-71.38637,-1.8959645	76.28775,-65.10758		45.476738,-50.476997		62.507275,-40.50892		-11.333979,64.27341		110.32144,18.068928		84.81227,11.6601305
					0.13425034284591675	0.15170073509216309	0.1392013281583786	0.12323250621557236	0.13413889706134796	0.1414816826581955				19.896849,-33.09868	21.925371,-92.4372		40.60905,-53.250656		93.30492,-50.287506		-5.0904756,2.393017		117.101875,11.630948		9.910765,-85.81041			-71.29661,-1.9334763	71.74041,-65.08686		44.856495,-50.726025		3.9692235,83.42215		-24.469841,100.19157		53.626472,37.36803		-75.187065,7.2485027
					0.14219540357589722	0.15394710004329681	0.13172364234924316	0.10351142287254333	0.11586932837963104	0.12324313074350357				19.955029,-33.51555	23.467125,-95.82304		-16.275461,57.535267		93.504906,-50.420956		-45.87385,-60.46783		96.83311,30.197569		9.991168,-85.13192			-71.51857,-1.834794	72.04859,-64.83501		41.144234,-54.82935		31.798084,6.9399524		-11.71778,70.31121		47.626534,42.100815		40.208706,-24.496065
					0.14194127917289734	0.15304993093013763	0.13528718054294586	0.11551406979560852	0.08958408981561661	0.1270856261253357				19.889778,-33.08613	28.699005,-96.775246		-16.347702,57.235172		93.34064,-50.392494		-48.70387,-63.635143		94.28831,28.508627		9.943414,-85.82965			-71.41736,-1.8897198	72.304,-64.81317		86.8783,-32.390015		31.958874,6.8032913		-3.7318878,14.896501		47.62784,42.100613		40.208786,-24.495222
					0.1388084590435028	0.15126584470272064	0.13237980008125305	0.1356666386127472	0.08717343956232071	0.1605660766363144				68.52058,-12.118517	13.631517,-96.94787		38.160763,-47.648624		93.559975,-50.368748		-45.84817,-60.954876		97.826485,16.541018		10.022261,-85.16289			10.282668,58.710125	75.25114,-60.982628		86.87501,-32.387978		31.960348,6.8038583		-4.13768,14.763817		34.645126,-86.71869		28.779844,-20.497856
					0.13760726153850555	0.15312235057353973	0.13851647078990936	0.1321391612291336	0.09351032227277756	0.1565699726343155				-4.7893996,-59.913593	13.457823,-96.91039		36.68583,-50.13277		93.55993,-50.35798		-50.402287,33.629574		90.148865,13.674545		9.977017,-85.08804			-60.05981,-80.353584	73.67799,-62.427254		41.596535,-45.784863		32.630253,6.501385		16.304874,-108.047646		-12.417555,-2.28621		5.457572,93.105415
					0.14112158119678497	0.1517268866300583	0.14128293097019196	0.10849852859973907	0.08678433299064636	0.1340838074684143				-3.7001922,-59.09514	11.283225,-97.8158		37.975853,-48.0371		93.41221,-51.45292		-59.68967,-19.193037		90.1122,13.598308		9.909698,-85.04086			-59.286976,-79.733	74.81391,-64.648056		42.292038,-43.93012		32.62998,6.501782		6.589493,4.891442		47.627773,42.10054		9.794799,81.72459
					0.13232767581939697	0.14837634563446045	0.146770641207695	0.11543425172567368	0.09308817237615585	0.1406974047422409				67.31341,-12.71745	12.3823595,-98.028755		31.893084,-43.350597		93.20803,-51.32439		-84.61528,-19.018478		86.380104,49.035717		10.800745,-85.89916			10.971455,59.226784	78.29868,-63.55647		42.270584,-43.946716		32.631584,6.501368		6.3291197,4.24782		-26.856504,-66.22008		8.476037,-55.683628
					0.13981549441814423	0.15346401929855347	0.12625010311603546	0.11900779604911804	0.08096001297235489	0.15147289633750916				38.060745,5.5979486	12.45725,-98.212845		40.390575,-55.46524		93.80689,-51.440178		-85.4781,-20.095955		89.67198,14.722412		11.015283,-85.97298			-23.848852,-102.45343	78.23443,-64.676636		42.263306,-43.964085		33.35331,5.865305		6.2353125,4.122111		34.695625,-86.70956		43.895763,-17.70083
					0.13958442211151123	0.1525663584470749	0.13321994245052338	0.1160413846373558	0.0806552842259407	0.14050628244876862				38.053913,5.554612	12.358054,-98.54498		40.577183,-55.750137		93.78026,-51.46407		-84.3396,-20.249622		90.06016,14.021804		11.004904,-86.1165			11.105913,59.17435	27.694916,-26.855555		42.006245,-45.696304		32.629,6.501649		-10.255094,71.988846		34.69278,-86.754555		49.939735,-21.644897
					0.13641071319580078	0.15076273679733276	0.17083099484443665	0.12513145804405212	0.0805705115199089	0.14845551550388336				-44.857193,-21.01127	12.101584,-98.77159		40.226017,-55.397743		94.08821,-51.270996		-84.578735,-20.158134		88.27997,15.233607		10.943097,-86.03166			24.046959,72.71258	109.048454,-20.595448		42.785427,-16.031685		32.52539,6.6573906		-23.992115,99.019135		35.37296,-84.86892		40.78023,-4.408685
					0.13521631062030792	0.15268315374851227	0.18739551305770874	0.12333080917596817	0.09307636320590973	0.14929091930389404				-44.860683,-21.010925	11.276353,-96.65122		37.207867,-54.234516		94.826866,-50.69461		-85.07914,-22.140734		85.91322,49.512936		10.944832,-86.05189			24.026768,72.70781	109.97326,-15.439951		11.104352,-47.94536		31.95961,6.8036203		6.4902453,4.0787816		47.4766,42.13854		7.258315,-88.21108
					0.1386469006538391	0.15125274658203125	0.16360798478126526	0.11982996761798859	0.08968792855739594	0.15941284596920013				69.28936,-12.59774	11.206409,-97.476395		33.51059,-46.538387		94.296326,-51.083275		-85.78281,-21.399933		85.925446,49.507732		10.810087,-85.919266			9.618287,58.171387	109.475716,-13.351544		10.281878,-48.725513		31.958933,6.8035884		-0.57720953,75.012085		54.088943,35.75841		40.50434,-24.744726
					0.12790162861347198	0.11592292040586472	0.1818351447582245	0.08260378986597061	0.08681951463222504	0.12316585332155228				-10.998768,-21.631323	12.162826,-97.46737		39.777184,-40.828026		94.362404,-50.933655		-85.947586,-21.972948		79.91891,33.402283		10.889133,-85.82701			-62.721466,0.90948665	111.99081,-11.064514		-16.056955,-29.718035		31.8,6.940714		-7.316174,81.339935		104.089745,32.10871		40.50526,-24.744347
					0.13579337298870087	0.14526455104351044	0.12984810769557953	0.12508653104305267	0.08306852728128433	0.15601232647895813				-5.06642,-24.49885	14.725929,-98.1224		31.380745,-52.479713		94.34782,-50.95553		-84.97208,-21.282122		90.41274,12.919427		11.054165,-85.52732			-53.60644,-49.27342	77.119514,-68.08674		-16.255308,-37.405224		94.72196,5.8152685		7.968212,19.359135		85.08562,-17.176756		32.027855,-7.671866
					0.13559427857398987	0.14444832503795624	0.15460962057113647	0.11813811957836151	0.0877336710691452	0.15019766986370087				-11.452156,-21.548517	14.607041,-98.36454		31.069956,-52.93159		94.36979,-50.928463		-71.18294,-34.18028		96.80456,13.427085		10.908826,-85.48135			-48.450367,23.495674	77.109474,-68.12055		18.04294,-60.546993		-42.551327,-37.57571		-29.109257,1.9218528		101.909164,31.728764		-13.50177,81.91271
					0.1324104219675064	0.146331325173378	0.15271157026290894	0.08468911796808243	0.08406456559896469	0.1220041885972023				-11.425105,-21.533594	20.574564,-91.617195		30.613274,-52.64001		94.288414,-51.08085		-81.88476,-19.389334		93.88976,-10.809867		11.071078,-85.61117			-48.53474,23.50154	75.972,-68.12076		-16.921247,-31.068764		-42.90297,-37.59577		-29.087692,2.5697715		74.776344,79.75113		29.83588,-21.492046
					0.13445939123630524	0.14315520226955414	0.16143499314785004	0.11522972583770752	0.08842451870441437	0.1484091728925705				-11.247223,-21.56408	21.70378,-89.06725		33.487293,-46.470478		94.25042,-51.875443		-87.162186,-19.475578		88.94954,-3.3774958		11.285776,-85.71013			-48.569202,23.489561	110.38554,-11.486213		-16.442175,-29.692894		-42.55202,-37.574867		-93.61384,-63.94861		74.77617,79.75363		29.387592,-21.558496
					0.12184396386146545	0.12406910955905914	0.1548389345407486	0.11762941628694534	0.08478647470474243	0.1606951355934143				-8.476824,-34.750324	26.09161,-94.32357		31.905136,-43.654167		94.268654,-51.96351		-87.640564,-19.299389		102.63321,-3.301857		11.121343,-85.70799			-67.07603,-42.917202	110.34008,-12.7524605		-16.767796,-29.656504		-42.606743,-37.519466		-93.61457,-63.948334		80.72159,42.173176		29.835709,-21.492287
					0.12187199294567108	0.11661889404058456	0.16209298372268677	0.11470862478017807	0.08243877440690994	0.15229809284210205				-8.502413,-35.139347	24.571587,-93.85519		31.905704,-43.926685		94.26769,-51.914516		-86.90064,-19.288935		118.60551,-11.885361		11.651539,-85.68607			-66.6023,-43.726818	110.28388,-12.779917		12.614101,-51.291904		-42.93816,-37.680016		-60.811398,-3.4117587		75.39797,77.31702		42.067444,-3.3685286
					0.133757084608078	0.15362942218780518	0.1550324559211731	0.12510307133197784	0.09193353354930878	0.15958188474178314				-7.4521008,-36.292717	27.107407,-96.45732		27.856606,-52.486046		93.80948,-51.1202		-86.09632,-18.426134		118.55173,-11.943559		11.715656,-85.69087			-66.48822,-43.842876	110.33534,-10.929646		-89.00044,-11.384235		57.58995,-6.8950152		-82.07975,60.68889		75.902336,75.98762		-9.638846,-37.5654
					0.14167240262031555	0.15577515959739685	0.1583690345287323	0.12109608203172684	0.08812061697244644	0.1537190079689026				32.01899,-82.320755	24.004091,-99.36292		29.639812,-51.819588		94.05229,-51.141365		-60.25444,58.69316		117.50291,-13.890655		11.818229,-85.72028			-20.5427,13.628465	113.23862,-13.935526		-89.04467,-11.32407		4.4248867,83.559296		-67.258095,42.707848		74.77649,79.75113		-16.134043,-64.72225
					0.14142759144306183	0.15487542748451233	0.14076794683933258	0.11725591868162155	0.08332674950361252	0.1551099568605423				32.145523,-82.29512	23.457754,-99.80459		28.920813,-51.9099		93.31735,-51.504375		-62.107372,58.69219		118.32012,-12.495444		15.693246,-69.00375			-22.412283,13.885145	112.008354,-14.094728		-89.04466,-11.324913		77.29555,-14.936857		-83.80626,62.552933		80.65659,42.42021		22.795237,-5.307833
					0.13835938274860382	0.15313510596752167	0.16606630384922028	0.08157598227262497	0.09272308647632599	0.12094849348068237				-29.151869,-20.16946	23.551662,-99.71723		30.99957,-45.07845		93.13371,-51.38076		-60.107216,54.01453		118.29311,-12.555748		-6.958638,-46.164284			-8.929307,120.57977	113.32937,-14.136386		-96.801025,28.172083		57.272964,-3.080872		-83.805885,62.551147		87.59722,-15.100457		-9.63876,-37.564617
					0.14070221781730652	0.15355324745178223	0.16315001249313354	0.07773004472255707	0.08930207043886185	0.11557222902774811				-44.820187,-21.04245	25.382574,-96.46414		29.642658,-51.863773		93.6918,-51.5144		-54.670753,50.156998		116.773834,-12.802403		-10.049274,-65.11539			4.646496,65.67351	112.05627,-14.761831		-89.44516,-7.7999883		77.293076,-14.936885		-99.215675,57.01319		87.83424,-15.156847		51.676453,-28.9125
					0.13184672594070435	0.15038418769836426	0.1702786684036255	0.117774598300457	0.09217763692140579	0.15344439446926117				-11.451906,-21.539745	23.929792,-96.203186		28.94851,-51.925182		93.86034,-51.414593		-60.747692,55.76319		116.5735,-13.696586		-0.5765764,-58.777905			-48.499294,23.519583	116.006165,-15.078629		-89.36094,-7.639922		32.97258,6.2251143		-83.82346,62.48757		104.83255,28.19438		-83.82155,-31.89084
					0.13929063081741333	0.15532001852989197	0.15665587782859802	0.11089591681957245	0.08909507095813751	0.14227336645126343				-8.499466,-35.119907	24.14553,-96.33122		2.7499237,-9.754374		-19.56576,-82.35372		-60.861046,55.789173		91.23033,7.6202664		-5.9990373,-47.17523			-66.602066,-43.72651	112.0087,-14.094843		-89.438385,-7.7924385		-42.92601,-37.77615		-89.48347,21.574438		65.70514,74.385315		-84.84115,-31.219044
					0.13906928896903992	0.1544196605682373	0.1608535349369049	0.12018898874521255	0.09108850359916687	0.13323646783828735				-8.504483,-35.07282	25.277645,-97.50431		41.755245,-47.52952		-35.06728,-52.792362		-62.247177,54.17769		91.26288,7.563078		-9.151933,-56.94894			-66.90691,-43.90773	112.056274,-14.761807		-89.444115,-7.799947		-42.93785,-37.683735		-72.384254,42.5314		60.24976,59.425335		-100.2188,34.883896
					0.13596206903457642	0.15266086161136627	0.1844826340675354	0.09092927724123001	0.09050672501325607	0.12586094439029694				31.970285,-82.31085	26.211853,-91.74612		8.18589,-52.201485		-35.102295,-52.761402		-62.15046,54.44662		91.34362,7.5010324		-10.362595,-56.412937			-21.488672,14.318648	79.986725,-67.43241		-89.43841,-7.7924414		63.876675,-20.799395		-84.23523,41.96735		76.559395,63.38251		38.09306,-11.7833185
					0.13822728395462036	0.15310603380203247	0.17485082149505615	0.12062802165746689	0.08539333194494247	0.1452740579843521				32.237297,-82.26896	27.848804,-93.51731		39.810223,-47.272495		-35.21878,-52.451607		-62.11705,54.738365		119.40114,6.277501		52.23936,-22.40016			-21.488422,14.318295	80.093254,-67.38087		6.4455924,-40.59555		63.89391,-20.999294		-86.779915,46.88693		76.55703,63.49165		45.43994,-35.77104
					0.11887204647064209	0.11807867139577866	0.17491406202316284	0.11434534937143326	0.08131793141365051	0.14930349588394165				31.922651,-82.577576	26.37227,-92.42303		36.451782,-47.954765		-35.136143,-52.68734		-51.795815,33.29763		113.49756,11.358688		-27.233461,-60.198742			29.283466,-83.68122	88.849434,-78.34399		13.488587,-52.265453		63.924725,-20.785122		-80.60539,39.76723		59.84202,60.620193		-85.48656,23.571024
					0.12605689465999603	0.11264204233884811	0.1615162044763565	0.10405565053224564	0.07973027229309082	0.13691048324108124				33.368176,-78.8447	28.056267,-93.99226		36.446724,-46.21723		-35.1689,-52.671127		-52.473907,33.267986		111.59592,14.559604		-10.030476,-65.17615			29.414877,-83.7307	74.38824,-71.73089		77.75753,-13.670083		59.211403,-20.931252		-79.94929,39.53727		75.2788,74.15848		22.784527,-5.321295
					0.12291578948497772	0.11192046850919724	0.17086690664291382	0.12060432136058807	0.07435688376426697	0.15300345420837402				-7.4130626,-36.35883	29.031023,-94.34681		36.458218,-48.097797		-35.67694,-51.523422		12.449546,15.337601		111.9901,12.337647		-5.6370535,-52.588913			-45.765335,-1.7760805	56.172836,-0.46729037		13.520226,-52.277645		63.92462,-20.78519		-68.43614,8.94196		75.2792,74.159134		-16.134205,-64.72181
					0.1252690851688385	0.12106024473905563	0.16684333980083466	0.11639880388975143	0.09396351128816605	0.14934678375720978				-9.803437,-35.76326	27.530207,-93.76819		35.868595,-49.14148		-35.30217,-52.285564		-50.82283,32.75958		95.783035,19.452576		-7.9807816,-63.463604			-45.751263,-1.7557464	73.42858,-89.328354		106.83173,-17.725277		63.8793,-20.844786		-105.51105,-49.098255		87.47601,-15.097261		41.033844,3.4439733
					0.13035953044891357	0.1281876415014267	0.16807454824447632	0.1254170835018158	0.09561929106712341	0.15455679595470428				-9.829226,-35.762096	27.712084,-94.26434		30.86043,-54.186977		-35.67271,-51.533382		-100.79062,-7.163559		119.39167,4.5052676		0.7639213,-58.72738			-12.643155,-6.443515	69.166985,-85.14731		-90.22058,-10.825327		16.710667,6.8940763		-102.22252,-31.790306		100.57271,69.17978		-16.25089,-64.89665
					0.12954634428024292	0.11996820569038391	0.16721776127815247	0.13120657205581665	0.10036759078502655	0.1539643257856369				32.363655,-80.27918	20.55184,-97.32224		72.829185,-49.602036		-35.579426,-51.733776		-94.17328,-4.2557683		118.7707,4.3901653		0.16563909,-67.85502			-20.299921,15.2662325	71.38133,-93.47042		41.594265,-45.786617		63.923706,-21.253107		-102.25681,-31.473742		100.57091,69.12942		41.01331,3.555062
					0.13163861632347107	0.12227628380060196	0.1611398160457611	0.12187691032886505	0.10297304391860962	0.145417258143425				31.990572,-82.2796	20.578203,-97.402435		72.818726,-49.560863		-35.28474,-52.361168		-94.67076,-5.4576893		91.11366,7.399039		-8.0176,-44.484276			-21.4886,14.319109	71.3703,-93.5408		11.084155,-48.185795		63.892212,-21.045404		-116.82063,19.091974		87.00008,-41.370514		41.014244,3.5781488
					0.13748151063919067	0.1195000484585762	0.16022366285324097	0.11453398317098618	0.1334957331418991	0.1391552835702896				32.25449,-82.26936	29.347456,-105.526855		74.44062,-53.079292		-35.096947,-52.79748		-94.67593,-6.031449		78.97709,39.949516		-9.594513,-56.89828			-21.490147,14.318822	34.009,-31.472628		15.187521,-48.10407		63.89226,-21.045406		-60.795696,41.27978		87.00132,-41.372		-16.15031,-64.76185
					0.13177739083766937	0.1276886761188507	0.1704186499118805	0.11668922007083893	0.1334957331418991	0.13892525434494019				25.072056,-67.332184	31.21687,-106.80809		43.05931,12.413198		-35.11634,-52.72415		-53.472885,-56.704205		77.67447,40.42915		-9.480508,-56.916225			53.235832,11.91829	72.04236,-91.78427		14.0709,-47.475178		63.93408,-20.842737		-59.12675,40.246693		99.98596,68.73768		43.97288,-16.298824
					0.13176564872264862	0.12030117958784103	0.15428179502487183	0.11954373866319656	0.12391214072704315	0.15210461616516113				-9.826255,-35.76456	-17.246258,-9.356292		42.95017,12.679203		-35.148598,-52.69044		-67.84116,36.34298		80.306946,39.765285		0.6402647,-52.215343			-12.620175,-6.505757	71.36092,-91.22036		45.839237,-50.343384		63.88473,-20.866629		-111.66386,25.343231		100.567154,69.16707		47.38741,-15.022595
					0.1266181915998459	0.10222547501325607	0.157037153840065	0.11987777054309845	0.12796498835086823	0.1502869725227356				-9.825149,-35.762188	32.546394,-108.48579		40.704857,-55.86746		-35.1099,-52.683918		-71.3755,29.594704		77.623055,40.412285		-10.318104,-64.626945			-12.65357,-6.4387493	68.5316,-86.69104		45.257034,-50.560925		63.89148,-21.061855		-111.679596,25.303944		100.56113,69.11309		41.769947,-3.6417928
					0.1329139620065689	0.1677018254995346	0.1581285297870636	0.11271535605192184	0.13364192843437195	0.14318613708019257				-9.877681,-35.75542	32.9075,-107.960846		37.204437,-54.263103		-35.10215,-52.79073		-61.74171,22.87741		80.46699,39.49457		-10.341687,-64.57065			-37.505566,-50.869373	69.7293,-88.38711		-16.898392,-29.579046		10.09734,17.696846		-115.05589,22.420973		128.31145,17.138317		37.79043,-11.650293
					0.16668005287647247	0.1599801480770111	0.1422603726387024	0.11526702344417572	0.12628313899040222	0.1473851203918457				25.442911,-66.76497	32.341328,-111.300934		37.207043,-54.20814		-10.242653,-95.45382		-61.742416,22.877085		80.37726,39.798424		-10.363571,-64.52016			52.073578,11.275167	69.19523,-90.670425		-16.779797,-29.957453		10.097738,17.696827		-114.96933,22.231178		128.35527,17.077095		43.972855,-16.298817
					0.09677726775407791	0.0947166234254837	0.13480262458324432	0.12611187994480133	0.12202437222003937	0.14715909957885742				25.311724,-67.10954	32.337757,-111.52784		37.21005,-54.165955		-36.8258,-56.101704		-61.541107,17.620365		76.278465,39.224808		24.663761,-66.12168			52.837425,10.721161	70.12934,-90.91762		-16.212639,-29.664684		10.097402,17.696692		-115.98002,21.762238		128.02339,9.752361		46.854397,-36.16083
					0.08894636482000351	0.07817835360765457	0.13827748596668243	0.12098312377929688	0.10297304391860962	0.14720159769058228				25.214405,-66.473045	33.367764,-109.5138		40.71734,-55.88481		-36.450645,-54.698635		-59.728603,13.270837		78.24762,39.24442		51.724648,-19.980282			52.225887,11.476261	69.339874,-90.3841		38.25705,18.659876		10.348883,25.63524		-115.01646,22.575426		127.742546,10.084253		51.303043,-34.05441
					0.13530758023262024	0.17338992655277252	0.17663411796092987	0.12253852933645248	0.14619329571723938	0.14530593156814575				25.418066,-66.89732	35.223717,-110.73078		30.564703,-48.152954		-36.418537,-54.577793		-61.964016,12.799011		76.76101,39.562744		51.701584,-20.04045			52.236076,11.467274	68.64752,-88.13218		41.594288,-45.786594		10.104386,17.695183		-115.69089,22.406975		128.14963,9.806359		46.85442,-36.161034
					0.142939493060112	0.16819587349891663	0.13592372834682465	0.13402649760246277	0.14619329571723938	0.1411365568637848				31.9492,-82.25258	36.60755,-111.87246		30.874146,-54.148132		3.8853002,-35.28571		-61.920044,14.220507		72.06714,35.34137		51.017605,-20.173166			-21.489174,14.31786	70.72177,-90.468704		41.594227,-45.78664		10.00034,17.755722		-59.12634,40.246605		127.747215,10.088577		41.000854,3.650095
					0.13720767199993134	0.1636153757572174	0.13052156567573547	0.152032732963562	0.1234443336725235	0.14839528501033783				32.200798,-82.25684	35.63255,-110.88015		31.427443,-52.43274		94.34727,-51.34985		-63.02229,14.790043		71.95311,35.79948		-0.30856347,-65.60297			-21.490313,14.318739	71.76171,-71.88892		42.006226,-45.696186		63.02084,-19.352926		-60.191402,41.17656		127.98929,9.75011		28.78008,-20.498089
					0.12904569506645203	0.16357019543647766	0.14662940800189972	0.14443309605121613	0.13613809645175934	0.14593911170959473				25.375261,-67.19246	37.28141,-111.73103		31.09901,-53.035465		-19.52105,-82.29973		-63.047844,12.249955		82.8916,59.80125		11.882272,-60.20727			53.355877,11.840016	68.774445,-88.65893		14.895163,-48.214268		63.14872,-19.584164		-59.126526,40.24699		128.05356,10.242197		97.60742,10.799813
					0.1295975148677826	0.1608283668756485	0.14142125844955444	0.1267424374818802	0.16343845427036285	0.14337314665317535				-9.815899,-35.761005	37.101788,-110.889824		39.149483,-41.31999		-16.361288,-59.50284		-62.319645,9.737121		82.87627,59.26896		8.800369,-29.10843			-12.620175,-6.505757	70.11342,-90.90509		45.827362,-50.398308		10.348754,25.635658		-115.08983,22.040627		128.0456,9.752113		-4.495841,-76.30743
					0.12734627723693848	0.16785573959350586	0.1416480392217636	0.11464836448431015	0.15201857686042786	0.1243273913860321				-8.444272,-35.16462	37.153965,-111.03304		40.227955,-48.253292		1.1927555,-37.037743		-61.289948,10.105851		82.79223,59.29484		8.703818,-28.909927			-66.60224,-43.726364	71.74928,-71.88367		45.24909,-50.59884		63.115616,-19.38868		-59.12599,40.24784		79.966736,-42.69511		0.5381659,-77.691795
					0.12584373354911804	0.16342657804489136	0.1411178857088089	0.1136588454246521	0.15071973204612732	0.12604953348636627				-8.504483,-35.07282	34.37002,-109.991234		31.03038,-45.22606		-16.361834,-59.503		-63.080837,8.775922		83.1453,58.781696		11.877893,-60.224014			-66.90691,-43.90773	68.53098,-86.6925		18.078737,-60.549698		63.52519,-19.750643		-114.60983,25.91752		80.988846,-44.133156		-55.865482,9.586523
					0.12125006318092346	0.1426481306552887	0.11791273951530457	0.1481771320104599	0.16004927456378937	0.16104090213775635				31.892002,-82.281204	36.404938,-109.06972		2.805431,-9.7665205		-36.304295,-59.17175		-61.42174,13.550416		84.07388,59.11319		-24.546486,-57.371223			-21.487658,14.317891	68.89611,-92.875046		19.363592,-47.009815		63.077705,-19.369938		-114.76211,26.808739		83.890495,-41.20305		8.016128,85.692894
					0.13408052921295166	0.1409768909215927	0.12348446995019913	0.17496158182621002	0.15154977142810822	0.1432252675294876				25.331953,-66.798676	34.430256,-109.118164		39.720276,-47.19489		-35.953915,-59.217285		-62.628273,13.819702		83.55288,59.75421		-28.140547,56.663124			52.097263,11.955465	71.36095,-91.219826		-16.780388,-29.986032		-1.1676106,91.56075		-22.000584,-38.127823		89.57058,-43.460045		-14.264232,-98.87432
					0.13863787055015564	0.1494952142238617	0.12913836538791656	0.15625862777233124	0.09347420930862427	0.14725051820278168				25.30954,-66.83883	35.250782,-109.33803		40.1943,-47.58323		-35.953636,-59.216606		-59.752705,11.322119		83.58028,59.17548		-28.233587,56.665585			52.249355,11.5252075	66.68083,-87.86577		37.934418,18.685352		-1.1814593,91.49073		-112.03512,24.402262		50.886562,-31.143293		-2.9972095,-76.39634
					0.1283709555864334	0.15860627591609955	0.12765832245349884	0.13444779813289642	0.16521969437599182	0.12176196277141571				25.30591,-66.84822	36.775803,-109.0377		36.50702,-45.989643		-35.728355,-51.423927		-59.77918,12.220135		83.48447,59.19322		-16.133595,51.060837			52.44704,11.067136	73.74819,-91.975235		37.934414,18.685345		-1.2619256,91.414734		-113.87479,27.297909		84.388084,-42.487267		-2.9970155,-76.396324
					0.13084402680397034	0.1720518320798874	0.12782952189445496	0.11735621094703674	0.11625832319259644	0.12157430499792099				25.299715,-66.835495	34.606876,-108.39398		39.888935,-47.921795		-10.24247,-95.45505		-60.802345,13.081159		79.9327,43.692047		-6.001235,-70.43472			52.610416,10.7351675	69.60936,-84.192696		42.38358,-43.429607		9.93399,15.551994		-28.222015,5.1794577		84.93542,-42.641438		-0.15902038,-76.050446
					0.12941762804985046	0.17634956538677216	0.12199085205793381	0.17951565980911255	0.10512656718492508	0.15500791370868683				25.476164,-66.83727	34.794346,-109.66328		30.859564,-54.195606		-36.877586,-56.185905		-61.567986,12.306262		83.103,58.055416		33.852203,-70.39648			52.249355,11.5252075	71.36121,-91.21989		-17.737461,1.1095315		10.4272785,16.000744		-115.43109,21.751516		58.60119,22.731106		-0.15902057,-76.05047
					0.1313316375017166	0.17514918744564056	0.1282011866569519	0.16454939544200897	0.07171609997749329	0.14788325130939484				40.59942,-10.775401	35.60882,-107.48363		-15.595216,57.16611		-36.52269,-54.79293		-62.590153,13.15691		81.9675,58.17759		-16.796837,50.467457			39.606262,-69.510635	86.365105,-80.88072		77.710724,-13.723949		10.219479,15.719229		-60.25805,40.197536		100.573395,69.16243		0.22456118,-75.86766
					0.12980952858924866	0.17104002833366394	0.1311565339565277	0.15043696761131287	0.10734811425209045	0.14874212443828583				22.908222,-10.886984	36.657776,-107.61048		-15.779421,57.81693		-36.991592,-58.711956		-61.81943,13.464644		79.68956,41.788364		9.267394,-29.00063			23.582798,-43.29099	86.365265,-80.88039		11.917695,-49.38084		64.268135,-18.354088		-115.66978,22.354797		126.38575,8.7674675		-0.15891683,-76.05441
					0.12979739904403687	0.17325980961322784	0.12452635914087296	0.1741330474615097	0.14309406280517578	0.14824534952640533				33.658188,-78.157005	34.687515,-108.86143		-15.708895,57.626266		-36.992622,-58.71213		-71.27158,7.099996		73.39245,34.71157		8.9786005,-29.442532			-18.190586,13.422078	89.17989,-68.31254		-90.08942,-10.494871		16.753855,6.5945077		-115.749146,21.723139		122.29476,19.300056		-0.20510085,-75.70157
					0.13101693987846375	0.16972628235816956	0.12623801827430725	0.11170987039804459	0.13185815513134003	0.12081681191921234				22.919071,-10.874172	35.739582,-107.96867		-18.131733,57.672085		17.640423,-50.631496		-62.25331,15.224774		80.02896,42.09721		9.168883,-30.007193			-30.632137,27.794102	89.14508,-79.56366		-90.05193,-10.451767		64.353226,-18.01012		-59.279877,39.647675		124.74422,4.992413		-1.5582422,-76.60285
					0.1469695270061493	0.17127512395381927	0.1273544430732727	0.11058352887630463	0.1576150506734848	0.12004408985376358				25.42126,-66.89756	31.873552,-109.70194		-17.335222,58.27612		17.944305,-51.251225		-61.362495,15.484409		80.00892,41.207016		9.173719,-30.027275			52.648804,10.721793	-43.315872,-104.87638		-89.28929,-8.1100025		63.049446,-18.618767		-36.06876,-91.79901		122.00535,19.656452		34.747013,-17.70397
					0.14307670295238495	0.16434551775455475	0.12871533632278442	0.11382164061069489	0.17382031679153442	0.13691188395023346				25.419403,-66.90589	34.38318,-106.489006		-17.9622,57.58557		17.849323,-51.189213		-63.966633,13.668363		72.462746,34.164806		9.171161,-30.027588			52.482998,11.028028	77.94061,-65.60688		-90.05261,-10.458774		16.754723,6.5766277		-68.35517,8.403555		122.8658,18.468315		51.077953,-12.829715
					0.13033835589885712	0.17172281444072723	0.11845370382070541	0.15620380640029907	0.11210210621356964	0.16037046909332275				34.366665,-79.40297	38.82544,-107.75741		-17.490229,58.116		17.128384,-51.453968		-57.963856,11.928451		78.27042,39.236847		9.199741,-30.155134			-23.224514,13.512676	76.223755,-66.20429		-89.37036,-8.28905		63.09696,-19.592031		-80.95443,-61.26609		95.85032,-45.544865		47.30981,-29.821049
					0.15185633301734924	0.18091963231563568	0.12489908188581467	0.16967542469501495	0.14963240921497345	0.1324951946735382				18.910128,-11.9695425	36.309116,-105.662994		-18.001333,56.843334		17.791574,-51.14818		-59.830494,14.769519		82.1265,37.94365		9.169551,-30.036804			-79.78573,6.20062	74.978806,-65.17883		-89.366646,-8.270658		63.22574,-19.505005		-80.95195,-61.265293		88.43496,-48.827267		-4.176348,-75.892624
					0.14246658980846405	0.16900978982448578	0.13388946652412415	0.14398206770420074	0.15721024572849274	0.144189715385437				31.925375,-82.25702	33.413048,-107.53823		-17.687458,56.579586		17.188435,-51.249924		-58.99748,9.849752		89.948074,31.446882		9.0381775,-29.521416			-22.412193,13.88512	9.982139,-67.53408		4.3857756,-42.11394		64.27907,-18.365885		-81.06626,-61.39256		88.39624,-50.53886		-2.9974635,-76.39511
					0.13128386437892914	0.16527603566646576	0.12576502561569214	0.1328386515378952	0.1232668086886406	0.136531263589859				31.970465,-82.28733	29.651691,-110.42282		-17.838718,56.916557		17.977287,-51.323463		-58.640015,14.15285		77.73805,41.884987		-6.3565426,-63.85097			-19.081182,12.7149	24.513306,32.780746		6.7930846,-40.526936		16.75776,6.425114		-58.08137,36.28228		88.93113,-48.49054		-1.3283014,-76.608604
					0.15018683671951294	0.1790555864572525	0.13457085192203522	0.14612503349781036	0.15067237615585327	0.15944944322109222				18.867947,-11.958179	9.335006,-116.10405		40.62376,-53.235397		17.600138,-50.880207		-59.002884,13.346069		88.87367,29.508753		-4.6720104,-65.08014			-80.8665,5.8316083	87.26557,-77.06068		-90.12285,-10.944671		16.7129,6.4394746		-57.847725,36.180496		88.33712,-48.827583		-2.9973562,-76.395035
					0.13334538042545319	0.1771581918001175	0.12416780740022659	0.12886323034763336	0.1296643614768982	0.13768787682056427				33.94303,-78.96123	9.336244,-116.103485		40.61174,-53.25536		14.555757,-51.063343		-58.0939,13.448163		88.53677,29.204832		-0.82295954,-66.77026			-20.679308,14.990992	-77.794174,-87.001915		6.3753276,-40.63138		63.16259,-19.57615		-59.20241,34.4564		87.63228,-47.895092		-4.1807213,-75.85954
					0.12759575247764587	0.17865578830242157	0.1311277598142624	0.12947343289852142	0.13488365709781647	0.1275501847267151				25.060875,-67.3418	10.960914,-115.67676		36.547367,-50.32819		17.761366,-51.774685		-60.911987,14.452709		87.832085,34.38664		-6.0008917,-70.43419			53.19791,11.958697	27.38492,48.708748		7.2218776,-40.441933		-0.19466034,85.760315		-58.137535,-3.208377		88.335365,-48.826836		-4.698078,-75.581795
					0.12969891726970673	0.16586093604564667	0.13070076704025269	0.12992212176322937	0.13214309513568878	0.13065852224826813				31.964184,-82.110275	27.689947,-109.47282		36.547035,-50.328033		18.06862,-51.677242		-59.313374,16.101871		80.86439,24.10774		-6.853871,-63.45499			-21.487877,14.31792	27.502218,48.581043		87.50979,-18.771622		-0.2434073,85.85292		-99.70064,-66.47787		88.39622,-50.53809		39.16031,-26.648964
					0.13058272004127502	0.16099971532821655	0.13389721512794495	0.12725982069969177	0.1321868747472763	0.1257081925868988				39.228523,-8.451056	-37.924862,-35.240715		27.679867,-52.574223		17.325642,-52.040756		-59.891182,16.54798		81.50773,23.50549		21.820856,-62.51216			110.62626,-0.44879696	30.818474,65.28493		87.521324,-18.779829		59.15074,-20.9176		-42.71696,10.986557		88.39605,-50.538387		-5.0611687,-75.81084
					0.1317513883113861	0.16286496818065643	0.1284792125225067	0.13362917304039001	0.12611724436283112	0.12879128754138947				38.30098,-9.0521965	11.553562,-102.99461		27.83095,-52.50967		17.426739,-51.973686		-50.125595,-55.747746		81.7882,26.211412		22.401264,-60.486683			109.39797,-1.8710047	30.754688,65.27228		46.478455,-49.8678		59.253418,-20.833641		-84.23873,41.9696		88.39157,-50.70783		-4.101222,-75.51857
					0.13411176204681396	0.17088676989078522	0.1367226392030716	0.13407829403877258	0.15634135901927948	0.13187305629253387				40.55399,-10.614393	11.006263,-103.29859		27.669056,-52.57758		18.075447,-51.68536		-53.9986,-56.29392		82.022766,24.667484		21.661459,-62.7638			39.98156,-69.61172	27.502499,48.58097		41.544506,-44.85309		10.349171,25.63551		-85.71235,-70.57938		88.37157,-48.875847		-2.9973042,-76.396095
					0.13471108675003052	0.16260717809200287	0.1541474461555481	0.13382352888584137	0.1303854137659073	0.1354924440383911				39.995876,-10.470465	10.915514,-103.49302		2.6178281,-9.438642		17.625824,-51.80388		-63.17026,21.727636		81.93139,24.762085		9.176134,-30.122183			39.543594,-70.718124	30.818981,65.284485		42.088005,-44.333294		10.364929,25.58087		-44.849567,-27.863245		108.98416,14.391504		-9.297254,-40.26623
					0.13110031187534332	0.16180585324764252	0.15485385060310364	0.13048623502254486	0.1335318386554718	0.12773069739341736				40.472656,-10.725605	11.220009,-102.478294		-16.352926,56.970356		16.871248,-51.69901		-63.17016,21.727701		82.03735,24.609861		52.23801,-22.381062			39.014164,-69.47922	30.76317,65.30477		37.66981,18.679377		10.348687,25.635397		-9.915276,66.93036		58.22286,28.715897		33.9511,-43.71742
					0.1424744874238968	0.1767956167459488	0.13079707324504852	0.13011743128299713	0.16571679711341858	0.1467551440000534				39.87812,-10.419292	-84.56658,-64.648506		40.78837,-55.92244		14.50859,-53.074635		-63.64843,21.229504		81.9917,23.722027		72.1076,-19.939577			39.432743,-70.83832	30.829618,65.3121		-15.753817,-37.79239		16.733618,5.592699		-42.94631,-35.70327		55.293907,27.483944		-0.07372335,-75.92073
					0.1077515184879303	0.1477167010307312	0.12980550527572632	0.12875331938266754	0.14564751088619232	0.15018241107463837				40.43185,-10.807054	45.811474,85.64036		30.87663,-54.17279		14.498372,-53.08639		-66.55123,9.356699		82.60618,23.667305		12.605432,-64.98342			38.95008,-69.57119	26.700262,49.132774		38.007088,18.749254		16.593557,5.5101843		-68.436264,8.941945		58.22419,28.715683		43.841183,-14.901293
					0.12595883011817932	0.15664878487586975	0.13607510924339294	0.13174481689929962	0.1303352415561676	0.16629208624362946				32.04431,-82.71738	27.645157,-105.57965		39.413788,-41.06055		14.666515,-52.99745		-66.39872,10.181364		81.98631,23.707102		11.441812,-63.325504			29.109154,-83.63163	26.726587,49.14877		37.60782,18.659407		16.79616,5.656386		-118.52814,21.954025		58.56134,29.050627		43.499104,-14.186783
					0.12154272198677063	0.1413695067167282	0.1605612188577652	0.15832200646400452	0.1377839297056198	0.14840875566005707				31.927465,-82.55901	-46.579906,93.71207		39.285786,-41.06674		14.658368,-53.05542		-66.753654,8.815101		82.030655,23.765152		12.7698145,-64.503006			29.283234,-83.68142	26.789446,49.05212		19.343298,-47.124775		16.810303,5.6706405		-94.24998,-57.481705		55.79097,27.702402		49.474308,-14.935807
					0.13327103853225708	0.16564098000526428	0.16916780173778534	0.14248186349868774	0.13090506196022034	0.17288661003112793				32.225693,-82.26446	38.994484,120.75895		39.30528,-41.18646		14.750712,-53.124638		-66.19833,8.436716		82.587654,23.609907		22.225021,-73.210144			-21.490313,14.318739	30.66042,65.26231		15.323053,-45.755455		63.049725,-18.43562		-42.530502,-27.142635		79.39266,-44.12581		49.474884,-14.936535
					0.09320050477981567	0.12639307975769043	0.1559542566537857	0.13334891200065613	0.1618269830942154	0.1532132476568222				31.877237,-82.35684	39.738083,120.569786		39.292805,-41.18385		14.594567,-53.05076		-69.29395,7.8469715		82.02068,23.817383		11.431637,-63.653664			-21.48771,14.318082	79.22386,-68.27432		-17.098337,-29.25817		63.08575,-18.625084		-46.742737,46.31609		80.353226,-44.747845		49.71599,-14.72901
					0.13327670097351074	0.16870152950286865	0.1831677407026291	0.1348782479763031	0.1658841073513031	0.1627773642539978				25.516788,-67.41982	39.544044,119.253654		72.07018,-49.43299		15.014383,-52.774246		-37.538994,25.794594		82.52358,23.900595		11.850208,-65.35001			53.53484,11.9867325	31.1468,82.79293		16.108631,-49.00282		17.293922,5.681937		-84.23061,41.960316		108.29946,21.878473		48.897343,-14.47352
					0.13296560943126678	0.16787874698638916	0.13463476300239563	0.14083628356456757	0.1607823520898819	0.15515942871570587				22.910084,-10.88182	38.3541,119.17293		72.16405,-49.430817		17.596079,-50.605995		-53.644794,71.3122		72.907585,21.9146		11.716645,-64.800064			-34.403572,33.59195	-60.890636,-87.45279		-17.754324,1.3104056		11.443034,9.243261		-114.79394,-45.47693		57.760464,22.106287		49.47488,-14.936332
					0.13656216859817505	0.1699850857257843	0.1270914077758789	0.14141258597373962	0.15108348429203033	0.15550969541072845				22.909555,-10.885592	39.491726,120.60692		39.855686,-47.252598		17.04588,-51.44685		-43.041798,22.660639		71.37396,21.522743		11.059337,-63.559677			23.07005,-43.514565	44.767303,14.134765		-17.734047,1.070823		12.2408495,11.143191		-115.017105,-46.235657		57.582172,22.029015		48.687016,-14.318754
					0.13451185822486877	0.1679859310388565	0.1687079817056656	0.14306889474391937	0.09794746339321136	0.15911993384361267				22.909199,-10.892609	38.917202,119.10185		41.544163,-47.523407		15.086639,-52.669674		-100.97847,-4.923421		73.39025,21.794212		11.263324,-63.891422			23.06831,-43.16462	30.703196,82.335754		42.314823,-23.958488		12.847888,12.28579		-93.752365,-56.886997		89.11322,-42.45104		49.288254,-11.518184
					0.13574086129665375	0.16388489305973053	0.15582486987113953	0.12523965537548065	0.10546264797449112	0.14928404986858368				76.278915,-5.2035336	38.44824,119.519		40.233887,-48.198303		15.022385,-52.99745		-54.382675,59.865147		71.00405,21.345287		10.773644,-63.391445			26.950314,-42.031536	86.00637,-11.549303		42.59233,-24.660902		11.753109,10.107975		-114.05994,-48.434593		89.08592,-42.19981		49.017536,-11.442884
					0.1570272445678711	0.17162324488162994	0.13635218143463135	0.13322632014751434	0.1073884665966034	0.1482827514410019				77.15368,-4.2475114	38.905052,119.42895		37.11716,-55.64922		17.12323,-51.231503		-46.493122,-54.54929		72.91345,21.446592		10.736622,-63.364506			26.932074,-41.82015	78.969574,31.880314		37.3353,18.726015		12.669563,12.214201		-115.01329,-46.236378		115.92596,17.4113		49.01706,-11.442863
					0.14693282544612885	0.17471134662628174	0.11293521523475647	0.13440866768360138	0.12681365013122559	0.15763530135154724				13.954481,26.981298	39.019073,119.34839		39.849186,-47.95026		17.09019,-51.171402		-48.5961,-65.33856		71.57013,21.129728		10.694922,-63.33085			-15.920661,27.587288	81.43828,-10.844918		15.012775,-45.508514		11.443156,9.242929		-91.819,-28.163122		121.53497,10.069079		-2.6632776,-73.22892
					0.13327103853225708	0.16564098000526428	0.12676139175891876	0.05419902503490448	0.11319510638713837	0.05118350312113762				38.652912,-8.822429	38.31843,118.756		40.563396,-55.950535		17.537046,-50.845688		-42.8602,-57.8056		72.91548,21.359526		11.646257,-64.61588			109.82201,-1.4903243	76.287704,-65.10781		14.999174,-45.432148		13.008913,12.466396		-92.28473,-26.656225		88.85067,-4.2815976		-2.8399737,-76.02415
					0.15787458419799805	0.17766672372817993	0.10299890488386154	0.09204031527042389	0.13531671464443207	0.11576054990291595				39.323036,-8.396928	38.749916,118.70438		40.3469,-55.71216		14.954522,-46.375347		-53.53134,-56.81867		71.57845,21.04335		12.203165,-64.98242			110.61978,-0.49214548	28.060886,80.49571		-89.92013,-10.664562		11.725045,10.018873		-91.46748,-27.440756		115.961655,16.5689		-2.996876,-76.39615
					0.10889393836259842	0.14630159735679626	0.10299890488386154	0.08146312087774277	0.1058192253112793	0.10865026712417603				39.317413,-8.385423	38.146038,118.83594		40.04752,-55.600185		17.313692,-51.253517		-67.826195,35.90204		75.31533,43.230198		3.0361447,-63.54093			110.652275,-0.41939294	28.060963,80.49596		-89.8929,-10.597472		10.742371,9.522203		-92.48551,-26.757547		53.757713,26.36079		-2.997422,-76.39485
					0.09505970776081085	0.12857569754123688	0.1075458824634552	0.09595924615859985	0.12005342543125153	0.12820740044116974				39.34958,-8.370527	29.910173,-98.62661		40.754143,-55.984535		14.89265,-46.302994		-71.057724,30.042593		75.50147,43.458336		4.5768857,-63.919064			110.59808,-0.50519073	29.395899,79.28615		-89.895966,-10.608846		10.362984,9.638269		-109.35843,37.997307		96.00652,57.91044		-2.9969234,-76.39463
					0.14657944440841675	0.1749948263168335	0.10938693583011627	0.0935889258980751	0.1342792510986328	0.11671034246683121				38.438038,-8.951412	-58.78706,-96.87648		39.181194,-41.40766		14.859488,-46.25347		-63.372295,7.8266525		93.41076,23.317131		10.955775,-65.01327			109.769424,-1.5437568	29.341867,78.67587		106.72367,-17.536047		10.927083,9.975187		-54.122787,86.33002		-0.7621412,-47.134552		-1.7165682,-72.79248
					0.10870837420225143	0.14304472506046295	0.10938693583011627	0.08237915486097336	0.14078254997730255	0.11061856895685196				25.417955,-66.893364	4.761968,45.395195		71.915474,-49.395737		31.90157,-72.26239		-60.596153,75.03497		75.62472,32.62754		11.099597,-64.93359			52.04859,11.925845	29.566162,79.18093		46.578312,-50.035942		59.67951,-20.376972		-54.110104,86.298775		41.49343,10.281312		-1.9942828,-73.38187
					0.0985863208770752	0.13457435369491577	0.12256667017936707	0.0964050218462944	0.130866140127182	0.12229029834270477				25.074316,-67.32895	-116.08563,-26.332327		72.015724,-49.397526		31.943375,-70.13387		-60.079857,73.990906		75.426544,32.87635		11.111869,-64.79553			53.124603,11.899428	29.366585,79.28815		46.725998,-49.762676		-1.4523854,94.677704		-93.26069,-28.331385		57.917267,26.164238		-1.5889173,-72.601395
					0.14602749049663544	0.18118570744991302	0.09881094843149185	0.09374593198299408	0.14046110212802887	0.11926773935556412				25.048466,-67.347855	-58.824165,-96.88365		2.4546623,-9.700992		32.085102,-70.2904		-44.373753,-56.619286		73.926384,43.955345		11.101912,-64.98496			53.02679,11.949422	29.410658,79.27959		46.40127,-50.0759		62.35638,-19.561405		-93.12188,-28.463734		57.624012,26.350908		-1.3283046,-76.60904
					0.11022955179214478	0.14804671704769135	0.11475374549627304	0.08794600516557693	0.13102206587791443	0.10945947468280792				75.288185,-4.211332	29.686321,-85.1799		13.709686,-1.8814355		32.215626,-71.29942		-75.81527,82.60453		87.38969,33.004555		10.987677,-64.99813			21.760738,-44.281593	32.243298,79.23294		47.092243,-50.448036		21.058577,-0.37163737		-107.26428,-55.782562		59.885853,47.117977		-2.664103,-73.22776
					0.13997822999954224	0.174514040350914	0.11475374549627304	0.09873805940151215	0.13901272416114807	0.11883106082677841				76.7613,-5.5534315	-46.46941,93.00227		41.64595,-47.50413		15.31752,-50.732925		-99.98648,-4.7048364		80.0032,30.625584		10.935283,-65.00376			26.950613,-42.034676	-19.982668,-53.9877		81.19161,-6.7639203		0.7980066,91.30963		-27.25245,71.21938		88.952194,-40.96872		-2.673803,-73.28097
					0.139656201004982	0.16602307558059692	0.14905546605587006	0.08720437437295914	0.13310301303863525	0.11122211813926697				76.666,-5.602128	25.892303,-29.53637		38.32105,-56.150166		14.570598,-51.04121		-54.62232,73.84958		68.59127,46.11707		10.994656,-64.94873			26.950064,-42.031498	-87.44026,-86.13842		106.04319,-17.442469		0.49512082,91.68793		-72.62346,-44.804096		57.90752,26.155827		-1.9942492,-73.38153
					0.13749650120735168	0.1443130373954773	0.1563994437456131	0.128993958234787	0.0891966000199318	0.15472590923309326				76.76462,-5.4976225	-3.501669,-126.4224		37.21701,-55.87369		14.34659,-49.8468		-54.337864,72.94043		80.688576,30.198343		10.86616,-65.06733			26.951548,-42.03503	77.89581,27.494287		106.487595,-17.499771		0.4947392,91.68633		-101.46115,-64.2283		57.63993,26.154564		-4.197722,-75.501205
					0.13844698667526245	0.15239132940769196	0.13836224377155304	0.12879332900047302	0.1075458824634552	0.15835124254226685				76.99902,-5.61727	16.695608,-6.523126		35.162346,-44.910675		14.320916,-51.091415		-58.74954,74.28064		101.94234,0.9091032		9.843596,-64.52325			26.950047,-42.03401	-60.890648,-87.45278		47.271664,-50.338085		-1.2556057,94.93141		-91.56393,-62.24538		57.654285,26.138977		-4.6565146,-75.00697
					0.1332980990409851	0.1399518996477127	0.14580364525318146	0.09868770092725754	0.1075458824634552	0.12783414125442505				76.66271,-5.8365192	10.204824,-101.48275		-23.180994,1.4584442		14.585101,-51.055035		-77.2854,25.3518		68.59863,46.204792		12.349603,-64.842316			26.95081,-42.034218	-16.274714,-58.468742		47.582233,-50.500664		0.82156235,91.62843		-57.83502,-81.433365		57.653767,26.14005		33.543655,-43.690212
					0.1323435753583908	0.14973267912864685	0.14924980700016022	0.09508241713047028	0.10938693583011627	0.13466836512088776				74.73463,-3.5591576	-30.10621,-96.54345		27.800396,-52.52298		17.260056,-52.052086		-54.059578,73.22095		75.864426,35.654896		11.869444,-63.610622			26.932148,-45.047764	89.414665,-70.02309		46.75154,-49.91424		5.4044814,84.46321		-98.92428,-61.939064		57.91771,26.166807		51.67776,-39.688828
					0.123868428170681	0.1522088646888733	0.14002984762191772	0.09359687566757202	0.11990080773830414	0.12732575833797455				74.72292,-3.5216177	-61.361515,-98.06398		27.698355,-52.56889		17.368082,-51.97667		-29.735844,52.629986		76.15002,36.20504		12.234071,-63.57992			65.72438,-2.8006773	-33.07266,-104.74666		47.375305,-50.30529		0.59412307,84.23673		-95.29714,-28.983397		57.7508,26.43692		-0.15876937,-76.0505
					0.1260562390089035	0.16004301607608795	0.1445787400007248	0.09750848263502121	0.1041766107082367	0.14263483881950378				74.76492,-3.562846	-58.91996,-99.0583		-16.509539,56.56534		15.646548,-50.66274		-30.765347,60.45798		73.6082,30.113747		10.967985,-63.655037			65.78711,-2.8186939	58.127533,-49.065556		46.09246,1.362924		92.2483,7.4644074		-101.423134,-31.4302		57.852325,26.42032		47.30819,-29.819895
					0.10700390487909317	0.13247019052505493	0.14958666265010834	0.09310003370046616	0.09396034479141235	0.12291540205478668				74.96045,-3.8056505	-61.679337,-97.552925		-16.343472,57.60993		15.082567,-50.824825		-31.945091,61.086163		73.897995,28.499014		-3.9951077,-61.783318			26.646257,-43.74046	58.124718,-49.06432		46.113605,1.3572056		16.1511,1.3270212		-107.0702,-36.005905		61.71773,45.780293		43.72615,-16.672363
					0.13207091391086578	0.13985052704811096	0.13882294297218323	0.09052944928407669	0.10298655182123184	0.12242113053798676				77.16857,-6.387492	-58.85579,-99.0182		-17.483576,56.4137		15.209145,-50.131355		-33.407036,63.099976		71.23528,23.457808		2.2859867,-75.347664			-27.84948,30.26039	86.51545,-76.81931		46.528988,1.8950104		21.021252,-0.3833981		-68.92979,41.598515		61.580616,46.072895		43.725582,-16.673002
					0.1324884444475174	0.14395840466022491	0.1348312795162201	0.09307734668254852	0.11921105533838272	0.1300775408744812				75.57828,-4.5931606	-61.384956,-97.884964		-16.45035,57.299957		16.813961,-51.67623		-33.205166,62.05011		71.1563,23.537092		-2.0472534,-62.249405			26.64597,-43.74037	-76.15354,-87.32593		-96.79649,20.03369		21.001968,-0.38861167		-96.19924,52.96314		61.534298,46.161217		44.946102,-16.417585
					0.13273939490318298	0.15554752945899963	0.11173665523529053	0.09417469799518585	0.1490677148103714	0.12583589553833008				74.7388,-3.5582368	-58.892994,-98.890686		-17.109505,58.38463		15.963033,-55.19794		-41.316025,51.12824		71.06657,23.568895		-0.29752228,-61.136173			26.901712,-44.96391	-76.02219,-87.6876		42.288708,-23.705235		15.974147,1.911985		-96.195786,52.954075		105.28425,21.253645		46.90045,-15.742053
					0.1362064629793167	0.16606789827346802	0.09881094843149185	0.09544743597507477	0.1490677148103714	0.11962660402059555				58.591328,74.584305	-58.93207,-96.968185		-17.261135,58.25119		15.959987,-55.14645		-41.219975,51.385185		74.99409,23.7429		0.6921958,-71.460266			68.8839,8.516265	-76.152565,-87.3259		42.66448,-15.6966		16.033667,1.621233		-93.17969,-28.425325		59.886776,47.116455		40.944565,-3.556026
					0.1505667269229889	0.1464587152004242	0.11609151214361191	0.092988982796669	0.1480463743209839	0.12410363554954529				75.467094,-5.1046443	-61.300167,-98.383865		40.623203,-53.24144		15.958952,-55.137573		-31.101646,56.49101		72.709335,22.769953		0.6691342,-71.57867			26.500011,-42.78186	-83.285774,-88.650444		37.679016,18.688026		92.21914,7.3201795		-97.11411,-27.416878		104.24858,21.079094		36.83115,-11.015003
					0.148023784160614	0.1507023274898529	0.09204529970884323	0.114280566573143	0.14843927323818207	0.13225409388542175				75.53536,-4.9838743	-58.990284,-99.126854		36.56215,-50.48007		15.988814,-54.479053		-30.735886,54.735394		72.9653,23.29284		0.69743264,-71.45587			27.883629,-43.860596	-79.855675,-81.98691		37.668728,18.67696		97.74455,8.132664		-93.84486,-47.35203		57.920197,26.377434		28.744204,-21.057106
					0.11024410277605057	0.14352497458457947	0.10298655182123184	0.12903769314289093	0.13639363646507263	0.1616266369819641				75.65866,-4.8994646	-25.022203,-97.43754		36.806427,-50.63679		16.059208,-54.019016		-56.38468,70.323814		72.0051,24.832182		0.6679409,-71.56218			27.760864,-43.57478	-81.861755,-84.63436		37.663303,18.678326		92.21908,7.3201957		-98.6078,45.318077		55.833622,26.780518		6.8238235,93.979935
					0.12639077007770538	0.16181594133377075	0.10298655182123184	0.13703766465187073	0.15132835507392883	0.1788894683122635				75.72976,-4.8444157	-51.487526,95.21468		36.80775,-50.636955		15.56844,-53.835056		-49.82068,-68.53679		71.943726,24.91105		0.68422014,-71.78615			75.93211,-10.186203	-77.79395,-87.001526		48.07779,17.699104		92.21892,7.3204856		-93.736115,-25.32875		57.654476,26.135466		3.940291,93.89729
					0.13253037631511688	0.16710980236530304	0.15501050651073456	0.10015702992677689	0.15223659574985504	0.13070857524871826				75.66435,-4.8604455	-32.18842,-19.108385		-16.25438,56.965008		15.952879,-54.54492		-57.107887,69.18568		71.940254,24.928175		1.9093136,-75.73992			21.560158,-44.564724	-79.691246,-86.42003		37.159687,18.81346		0.4948165,91.686195		-95.66239,-26.827301		55.833927,26.779884		41.968204,-3.8521764
					0.13108794391155243	0.18044185638427734	0.12946291267871857	0.10022355616092682	0.1463926136493683	0.12975795567035675				75.11332,-3.9943137	4.7074943,45.33946		37.216675,-51.04896		15.889702,-54.23926		-55.725056,69.181595		72.34832,23.383894		1.9094015,-75.74013			21.560442,-44.56429	-79.81939,-86.79028		36.5164,17.976082		-14.639087,-99.620804		-96.41315,-26.742432		87.96607,-43.360416		35.813175,-10.878693
					0.13081637024879456	0.18199235200881958	0.12650376558303833	0.13367393612861633	0.15061752498149872	0.17122283577919006				75.981415,-4.9506073	-29.488964,-100.05283		37.194916,-51.050034		14.484978,-52.05626		-51.992554,63.674927		72.42561,23.690866		1.9093797,-75.740204			27.656847,-42.806026	-79.72919,-86.311554		28.0483,2.9597878		94.93812,8.299424		-79.41209,-69.23717		87.13357,-41.37104		5.5299315,93.62501
					0.14678584039211273	0.173050194978714	0.12233199924230576	0.09565038979053497	0.1446591466665268	0.11689861863851547				74.761246,-5.3852787	11.497182,-111.42954		36.598602,-50.380524		14.420889,-51.861355		-49.875935,63.741806		72.97145,24.06127		15.305178,-64.15135			26.756165,-43.409653	-82.31966,-85.77315		43.66501,34.433346		33.61574,29.35381		-104.67385,39.3946		87.363205,-43.275726		3.9460647,94.21247
					0.14842331409454346	0.169052392244339	0.12233199924230576	0.08259643614292145	0.13974857330322266	0.10856834053993225				75.27046,-4.158822	29.360556,-85.34162		34.268475,-50.40302		14.578089,-52.373886		-56.250595,67.70243		73.06172,24.392054		14.065058,-64.372375			20.636724,-44.852783	-81.29085,-84.66276		43.655674,34.414528		-62.446995,-64.59618		-96.856285,-24.404842		87.56928,-41.252247		-2.6634157,-73.22645
					0.14404408633708954	0.1661471575498581	0.1306975781917572	0.08036570250988007	0.15128834545612335	0.10951105505228043				75.465965,-5.1455894	-34.09505,-42.622894		34.333946,-50.30185		14.625317,-52.44473		-55.809376,26.711205		73.30356,24.296387		11.679171,-65.27266			26.76713,-43.455627	-75.735275,40.48062		72.21514,-56.55595		1.7978663,89.62966		-96.24427,-21.558233		58.004745,22.896732		43.794617,-14.345977
					0.14786826074123383	0.16698284447193146	0.1251562088727951	0.12177810072898865	0.1425081491470337	0.14839251339435577				75.49577,-5.0107074	-41.73063,-107.511086		74.57551,-55.659065		17.110716,-51.19853		-59.88931,22.339035		75.110435,24.234468		11.850249,-65.35157			26.965015,-44.02021	-81.72014,-84.969696		46.2581,1.5611674		5.408708,83.88639		-95.88721,-22.199944		57.83635,23.458673		48.96322,-13.760157
					0.13464216887950897	0.16775739192962646	0.1251562088727951	0.11632116138935089	0.09381233155727386	0.14544983208179474				77.01398,-6.1261673	-32.66865,-90.75382		37.19004,-53.801796		17.095213,-51.158394		-50.00256,45.135193		72.966194,24.047121		12.058311,-65.44956			26.491663,-42.163548	-83.085724,-83.06533		46.27208,1.605842		77.30761,-14.900243		-96.24612,-21.55848		35.803993,-7.2800927		48.129528,-11.101938
					0.13365621864795685	0.16386565566062927	0.12369991838932037	0.08369731158018112	0.12645989656448364	0.11147637665271759				76.4834,-5.7887816	27.928696,-106.004616		40.7173,-56.028618		14.543578,-51.06221		-45.208817,18.503845		75.18681,24.313433		11.263072,-63.891342			80.886566,-14.116589	-85.11937,-88.930374		46.38445,1.7538501		-15.296629,-98.58057		-96.41331,-26.742338		41.47329,10.257988		22.784824,-5.3212876
					0.13842366635799408	0.1723777949810028	0.12369991838932037	0.12270986288785934	0.13821028172969818	0.14616082608699799				76.39454,-5.792029	-44.56001,93.06578		37.18632,-54.07127		36.24948,-68.1565		-48.968353,31.807516		72.71198,22.770147		14.585813,-64.35581			26.904535,-42.42112	-84.996414,-86.273186		46.272293,1.5912982		2.514375,90.643265		-94.962944,-25.442		53.80593,33.70896		-9.638461,-37.565117
					0.13470394909381866	0.16907648742198944	0.17056208848953247	0.12928113341331482	0.14713455736637115	0.14392557740211487				76.54905,-5.8982754	-44.63348,93.104256		37.188503,-54.00377		36.24852,-68.22		-47.985435,30.811419		71.42748,22.032196		15.308857,-64.17029			27.405733,-41.389244	-85.61252,-84.727615		46.244114,1.528735		-74.86911,-62.71246		-96.74563,-24.698153		53.825977,36.42616		51.313515,-34.045826
					0.13516950607299805	0.16188237071037292	0.18411922454833984	0.12641510367393494	0.14955933392047882	0.15589770674705505				76.68432,-6.064264	-45.010963,93.706985		37.183735,-54.1634		37.335087,-67.72739		-59.570377,70.725395		72.71139,22.769783		15.229383,-64.144226			27.638721,-40.984043	-87.444595,-86.14348		46.349895,1.0167388		-75.10554,-62.58687		-108.53401,38.475628		63.79428,59.739613		51.332783,-33.95164
					0.1415087878704071	0.17487865686416626	0.13925157487392426	0.1253799945116043	0.15004460513591766	0.14898832142353058				76.57577,-6.035726	-48.045135,93.89399		39.27214,-41.07063		37.285175,-67.77722		-31.100433,56.491707		71.42699,22.031525		15.247461,-64.14264			27.405733,-41.389244	-87.44426,-86.143		45.713646,1.3151815		84.41479,11.823389		-97.32624,-25.654423		77.30874,44.82188		50.690983,-34.107285
					0.13538123667240143	0.1628449708223343	0.1348312795162201	0.12294255942106247	0.15907849371433258	0.13275231420993805				75.06187,-5.229796	-48.235023,95.47578		36.91604,-56.155502		37.30067,-67.80704		-50.007286,45.132584		77.066734,31.522562		15.243173,-64.14507			25.978573,-43.374912	-58.569374,-0.532825		45.685146,1.3120348		44.375725,48.338295		-98.554306,-25.36265		74.90296,57.48606		47.618896,-36.291862
					0.13969767093658447	0.17467407882213593	0.1348312795162201	0.10261400789022446	0.15040448307991028	0.12989284098148346				75.2484,-5.4106355	-47.284836,96.02754		30.982718,-45.047806		36.34116,-68.24678		-32.366875,56.721558		80.69846,39.077		15.225464,-64.15214			73.880455,-73.6603	-87.447525,-86.14398		45.73571,1.3151762		96.12821,19.66153		-97.378685,-25.725834		53.542774,34.675236		51.210594,-33.670006
					0.13346335291862488	0.16209401190280914	0.12209086865186691	0.1063421443104744	0.14891952276229858	0.12909415364265442				75.51801,-4.6432896	-46.580795,93.71532		37.11158,-55.621044		36.35373,-68.3036		-59.57323,71.21552		76.997314,31.144825		15.400645,-64.023674			26.285488,-42.760963	-87.46121,-86.14715		28.071146,2.9482768		96.06216,19.579659		-98.430855,-25.4272		53.87381,35.465675		51.26748,-34.13115
					0.13649116456508636	0.1676868200302124	0.11868681013584137	0.10456947982311249	0.14792735874652863	0.12529869377613068				13.003608,-2.4014328	-46.607758,94.8603		38.1429,-56.219696		37.280388,-67.62955		-52.22089,23.35567		79.233505,31.479107		15.268415,-63.63777			-0.82718664,-101.43374	-60.532764,3.3879647		25.232141,-1.3852923		44.28767,48.057117		-108.39234,38.855026		63.393375,58.119476		53.13629,-40.541294
					0.13798420131206512	0.16328942775726318	0.17080670595169067	0.10475225746631622	0.14755220711231232	0.12731516361236572				2.041131,-47.448204	-46.74052,94.77874		37.041855,-56.06371		36.304977,-68.41026		-30.467152,59.218246		74.29493,30.927307		15.308266,-63.16688			-57.610397,-59.466465	-60.884144,3.5435538		-17.743246,1.1846257		44.62793,49.10354		-107.95019,38.75442		116.194084,26.147818		45.162067,-9.327754
					0.1360330879688263	0.16253778338432312	0.14054405689239502	0.12358613312244415	0.15230998396873474	0.13491979241371155				31.209845,-9.318324	-47.3345,94.62772		13.732064,-1.8713424		37.335945,-68.03989		-30.745071,57.955627		75.115265,30.824856		14.744738,-63.963413			-0.42877382,-12.124968	-87.14552,-87.23049		42.294685,-23.60859		57.24503,-3.1235611		-107.94903,38.75304		116.244774,26.184107		33.120773,-8.199718
					0.09566811472177505	0.12811273336410522	0.1607535183429718	0.12286403030157089	0.13202083110809326	0.13001972436904907				32.723366,-13.319832	-50.351067,98.05743		37.719025,-40.87661		36.326515,-68.473564		-50.011677,45.08408		74.46812,30.247402		14.65368,-64.295944			-30.487,34.289562	-76.57724,40.368717		110.06531,17.98012		57.250923,-3.0851681		-107.95051,38.75477		96.03147,58.025528		45.285767,-20.154898
					0.10956966131925583	0.1477891206741333	0.14207114279270172	0.12348920851945877	0.13266506791114807	0.1338689923286438				34.544296,-11.934084	-49.457253,96.48228		38.605984,-47.458366		38.110752,-68.00772		-32.35241,56.725536		73.89608,28.455465		15.155463,-63.001682			-29.872583,34.756184	-84.606224,-85.11809		72.203896,-56.586792		5.4088726,83.88574		-105.13454,39.287548		120.58581,7.9875994		7.0324254,-87.946846
					0.10419850051403046	0.1350146234035492	0.1382337361574173	0.12122655659914017	0.13337714970111847	0.1325095146894455				-8.61381,-91.08893	-48.334755,99.53926		40.17345,-40.767105		38.1157,-68.01068		-35.603493,59.14498		99.830124,12.943681		15.17411,-62.80576			-35.162876,16.866066	-85.8407,-84.20407		72.157036,-56.696617		-1.0167906,94.15431		-105.80184,39.14657		124.26813,1.8722113		39.996098,-24.57895
					0.13163062930107117	0.16619274020195007	0.13605979084968567	0.12858155369758606	0.15151911973953247	0.12939132750034332				-8.587588,-91.04796	-47.631123,97.59348		-23.186775,1.4604136		38.115696,-68.010826		-35.93695,54.852226		99.43185,14.077223		15.26793,-63.637337			-34.430573,16.694527	-85.4077,-85.01101		71.416306,20.640097		33.61102,5.568386		-106.950424,39.708267		122.84935,3.8932526		41.00074,3.6501184
					0.12881416082382202	0.16321983933448792	0.14728693664073944	0.11358532309532166	0.14632348716259003	0.13346455991268158				75.37497,-4.0599074	-45.951317,96.989494		-68.173416,53.190754		38.099304,-67.97186		-34.546864,55.960583		99.73236,14.0347395		14.6542,-64.29608			20.637615,-44.852806	-76.04304,40.4589		42.495564,-24.392248		104.59765,4.5414934		-106.41437,38.938873		77.239365,-48.20833		43.52699,-14.141997
					0.12894029915332794	0.16146421432495117	0.14725354313850403	0.12087912112474442	0.12668003141880035	0.13328728079795837				2.0571332,-47.48434	-49.75211,95.219666		28.106403,-48.611626		36.53929,-68.09948		-33.15829,54.870125		96.584724,13.83566		12.493859,-63.7368			-57.367306,-59.704735	-84.21999,-82.795555		47.127235,-49.651104		104.59765,4.541487		-107.72818,39.48164		77.894455,-42.64862		39.96017,-35.099373
					0.12618087232112885	0.1574951410293579	0.1408902257680893	0.13341976702213287	0.1405445784330368	0.15192541480064392				13.298618,-2.956819	-50.418808,97.96361		39.851055,-40.238167		21.330395,-47.8301		-33.7783,54.221035		96.89276,14.01423		23.077574,-62.067284			2.0088205,-101.2021	-101.9902,4.675517		46.93863,-49.800434		104.619865,4.4052773		-107.94562,39.690056		78.11358,-42.443172		39.57839,-35.21472
					0.13435956835746765	0.14146888256072998	0.16517381370067596	0.13421697914600372	0.12280748784542084	0.1516319364309311				34.362446,-11.433821	-50.197643,94.504944		37.66599,-49.71953		34.13754,-69.61842		-33.157394,54.869656		97.377,11.721385		11.2632675,-63.89102			-28.221434,32.428814	-101.77593,4.7743087		78.29162,-12.721397		104.52383,4.885788		-107.357735,40.18957		77.891335,-42.62797		39.93502,-35.194096
					0.1340121030807495	0.16848187148571014	0.1446617692708969	0.1481732577085495	0.12041950225830078	0.15188270807266235				-15.820321,-20.67246	-51.281517,95.93974		37.017925,-56.059513		14.240026,-49.71652		-32.35263,56.72525		96.85401,13.393582		4.5769014,-63.91894			-52.978214,29.118053	-101.5086,3.0284777		78.29862,-12.550854		104.535324,4.851646		-98.85204,-26.880173		77.656746,-47.940544		52.01853,-13.981687
					0.1301683485507965	0.16296283900737762	0.14627176523208618	0.14928731322288513	0.14629942178726196	0.15157775580883026				2.0297997,-47.43509	-51.201923,95.65621		37.7177,-40.847454		21.604755,-47.27941		-32.899006,59.753265		96.66807,13.112019		15.267692,-63.638165			-57.40599,-59.626904	-57.830753,-32.935234		78.35889,-12.255007		104.54295,4.8302555		-55.698967,84.532776		125.57485,10.501843		47.854458,-16.154669
					0.1329420953989029	0.16760744154453278	0.1424531787633896	0.12977762520313263	0.11075291782617569	0.1440950483083725				54.46684,-84.20603	-54.044464,93.98506		37.699123,-40.871246		-13.698531,-82.873825		-35.0952,63.237915		69.402855,34.790234		-6.313628,-63.826267			31.493412,24.65731	118.7245,-18.802662		-3.4358532,-59.336456		104.55647,4.7545843		-55.955055,84.350746		125.51097,10.513247		30.001348,-21.06503
					0.14194877445697784	0.15977086126804352	0.1513472944498062	0.1304791271686554	0.15084868669509888	0.14367245137691498				28.088848,37.484795	-52.40774,96.316826		-16.442533,56.529957		-13.665784,-82.82504		-36.51568,60.94508		68.410805,33.90629		-5.8142676,-63.689438			19.475925,-3.506229	0.0902455,-62.47946		-3.3722663,-59.38625		66.48149,-18.632874		-96.41343,-26.742357		119.69139,13.228593		43.4131,-16.078737
					0.13667462766170502	0.15563149750232697	0.14382776618003845	0.1311427652835846	0.11868927627801895	0.14518456161022186				56.472664,73.86004	-52.427483,96.32489		-16.270504,57.642475		14.419024,-46.237743		-34.698826,57.910244		76.214485,36.36728		-4.248157,-64.451485			66.9873,6.99919	9.807239,-66.506645		-96.93953,20.01075		66.81933,-18.840189		-96.639595,-27.649553		65.500824,75.48802		46.88124,-15.605987
					0.13153322041034698	0.16528338193893433	0.11948195099830627	0.13187967240810394	0.1676124632358551	0.14479073882102966				-3.4618464,-26.226345	-52.86654,94.28882		-16.346355,57.32205		34.076206,-69.33716		-34.782753,57.970097		83.10239,41.145233		-4.658936,-64.93435			-76.86441,-42.827927	86.006424,-11.549844		-46.49723,7.082608		66.889435,-18.8788		-53.621437,85.55338		65.500824,75.488396		40.883213,-3.224336
					0.12933124601840973	0.1616923213005066	0.11339754611253738	0.08665262162685394	0.17245210707187653	0.11306437849998474				-15.817318,-20.675674	-52.30171,93.55691		40.556194,-55.74414		-13.685732,-82.89718		-35.467262,56.837543		110.88638,33.716076		-0.70726436,-66.83825			-53.282597,28.220623	78.17362,-75.95334				65.77626,-18.157177		-96.41296,-26.742584		85.65582,-20.333456		50.97645,-38.91505
					0.12651097774505615	0.16629815101623535	0.116108238697052	0.08440988510847092	0.14438389241695404	0.11786545068025589				56.500866,73.866936	-53.591415,96.6448		74.464165,-55.01056		36.377403,-67.27011		-35.630764,56.872578		84.40863,36.296223		-5.9321713,-70.47082			67.48032,7.1363425	73.89123,-74.66054				104.54871,4.748601		-59.553707,-62.049965		121.9885,12.150614		4.4660745,-84.96788
					0.12892000377178192	0.16420412063598633	0.12576797604560852	0.12534041702747345	0.1651795357465744	0.1488732099533081				53.445133,-84.41924	-53.592564,96.644554		75.795876,-55.313465		21.784851,-47.28793		-36.509953,60.945095		91.08718,41.037735		52.194668,-22.244133			30.502413,24.928602	73.811745,-74.05736				103.91505,6.369466		-99.8973,-28.144428		123.788956,3.9097776		4.65164,-84.6465
					0.1285422444343567	0.1661253720521927	0.11879041790962219	0.12539604306221008	0.16026829183101654	0.13939139246940613				34.541565,-11.912726	-51.935226,98.69371		74.49455,-55.01749		-13.153684,-94.03882		-37.95955,62.136284		88.85212,41.15073		-28.243303,-59.07388			-28.446878,32.135612	83.333374,-82.06565				103.88233,6.2100806		-105.44967,-55.432503		123.85202,3.7106419		50.634518,-37.969055
					0.12947405874729156	0.16194747388362885	0.12544047832489014	0.12468067556619644	0.16071030497550964	0.14290142059326172				32.765537,-13.274207	-50.170517,95.66876		74.51099,-54.905396		8.126991,-44.773273		-37.65939,62.655563		87.431656,41.60009		-27.986696,-58.98472			-29.401157,31.424091	-38.865543,-104.766075				94.93787,8.3001375		-105.44789,-55.444275		15.645216,-51.444313		47.45762,-39.173298
					0.13377222418785095	0.1613561064004898	0.12188918888568878	0.12825161218643188	0.14493387937545776	0.1608789563179016				56.475742,73.87622	-49.745865,96.272		74.434265,-53.435093		21.858143,-46.724606		-38.330425,61.057217		87.494446,40.178413		-6.9397426,-63.47973			66.96331,7.031693	74.618645,-61.448826				16.196255,10.303575		-105.53982,-55.202137		122.93512,3.4084444		47.457745,-39.17342
					0.135017991065979	0.1642143726348877	0.12469426542520523	0.12252946197986603	0.14391475915908813	0.15356256067752838				-3.7354326,-26.98116	-48.3904,97.70818		74.45826,-53.658264		21.854746,-46.709194		-36.320023,55.122925		92.959366,40.94211		-0.27762294,-67.88134			-76.86017,-42.83183	76.28796,-65.10796				-42.87672,-37.856434		-105.3737,-49.96322		122.88801,4.162112		47.46031,-39.17714
					0.12779447436332703	0.16520874202251434	0.11740533262491226	0.12151769548654556	0.13808640837669373	0.149239182472229				-3.784033,-26.94367	-48.351482,99.52149		37.218197,-54.243046		33.971855,-69.14112		-37.237736,56.00236		82.786476,30.994804		-0.42139372,-78.20813			-76.865425,-42.791584	-69.11751,22.708992				-0.98652,94.28019		-93.75596,-24.108236		117.10057,7.120851		48.0847,-40.097485
					0.12636002898216248	0.1544831246137619	0.11819084733724594	0.12403979897499084	0.14979945123195648	0.15751850605010986				77.60925,-5.1944885	-47.75797,97.556145		75.81645,-54.445923		33.70251,-68.647575		-38.592598,57.30835		82.42955,30.959686		-27.333092,-59.99057			28.209644,-42.20046	-41.286568,-104.15447				40.41217,-55.92568		-94.46419,-23.937088		118.52316,11.254513		48.08495,-40.0987
					0.13043910264968872	0.16333994269371033	0.12491965293884277	0.08548583835363388	0.13921338319778442	0.10966940224170685				77.04077,-6.168633	-45.953014,96.975426		75.78227,-54.2986		-8.447386,-89.23981		-37.06916,57.194477		97.15961,39.852222		-27.55171,-59.13384			-20.404882,19.133713	60.9531,-51.558117				16.10651,10.403427		-109.206345,39.79625		111.04002,54.58302		53.13146,-40.540066
					0.13171909749507904	0.1610725075006485	0.128074049949646	0.13012634217739105	0.13293999433517456	0.16037018597126007				76.81222,-6.6713023	-44.404892,98.41858		75.8545,-54.68933		-8.313098,-89.1243		-38.004658,58.629704		119.53717,4.687884		-27.648603,-58.44867			18.921097,-9.619165	-72.62517,13.77087				14.044389,11.007543		-109.21391,39.832172		118.71116,11.322711		53.492107,-41.167786
					0.12690512835979462	0.15550395846366882	0.11562185734510422	0.12797722220420837	0.13732488453388214	0.1580657809972763				32.590775,-12.553653	-45.82381,99.17755		74.58091,-55.66863		-11.234593,-93.594345		-37.222195,59.684536		119.74895,4.4340715		15.310978,-64.161285			-29.464565,31.57322	-14.587941,-56.705227				13.206546,9.593596		-53.483356,85.420586		95.74822,62.31505		53.13285,-40.540405
					0.13262182474136353	0.16299985349178314	0.12037856876850128	0.12123751640319824	0.12373258173465729	0.14635495841503143				32.77942,-13.364515	-43.65344,94.58985		75.89416,-54.350098		-11.412195,-93.20245		-39.055164,58.55706		70.33101,28.489708		-4.026308,-61.80123			-29.392536,31.419725	56.208813,-46.771496				14.315318,10.68398		-7.8013334,3.8481405		120.68047,11.991369		53.132668,-40.540306
					0.1301562488079071	0.1628454625606537	0.1180347204208374	0.11687209457159042	0.1422625482082367	0.1432967334985733				57.55373,75.572845	1.1659609,32.226315		42.005817,-47.66802		14.575921,-46.233574		-33.20619,58.122826		95.61272,44.052784		-2.1593587,-62.36744			68.14914,7.406531	58.85466,-42.58395				14.044364,11.007403		-95.08384,-27.382502		76.45271,72.67267		53.49426,-41.16937
					0.12690044939517975	0.15718677639961243	0.13451440632343292	0.1297806054353714	0.1344430297613144	0.1439596265554428				77.29591,-6.453545	27.931265,-106.00769		41.81418,-47.40246		34.03083,-69.359566		-40.478382,52.88922		82.16488,39.518974		2.0323665,-76.464455			-54.684124,89.61367	61.18955,-48.16905				-42.912125,-37.8067		-99.70448,-66.53461		119.09199,11.370349		51.90003,-37.271515
					0.12922459840774536	0.16340802609920502	0.11526219546794891	0.0981605127453804	0.13920646905899048	0.11411619186401367				77.16753,-5.602557	29.17477,-86.38363		42.067257,-47.372234		6.714419,-38.374313		-40.39826,52.95902		80.13658,32.04869		9.229355,-28.850231			26.624323,-41.636974	61.189785,-48.17174				-42.762146,-37.92442		-93.75204,-56.888306		111.268715,54.3859		52.956112,-40.559673
					0.13422414660453796	0.16434864699840546	0.11703689396381378	0.13405713438987732	0.13139311969280243	0.15748028457164764				77.01399,-5.74478	14.664691,-36.454815		41.885616,-46.981003		-10.189846,-95.59483		-31.170807,54.55683		71.7258,30.283934		8.845762,-29.11481			25.753979,-42.027233	63.199615,-53.56377				38.69723,7.8819723		-47.130726,48.04195		119.00937,11.938718		51.89952,-37.271164
					0.13165931403636932	0.15947780013084412	0.11934410780668259	0.10987018793821335	0.14200478792190552	0.12432202696800232				57.96442,75.851425	-85.62097,-65.55576		74.40163,-55.27468		15.379565,74.513885		-32.447803,56.782043		80.330635,32.05712		11.8824005,-60.206333			67.18993,6.9710593	63.20046,-53.56517				38.697247,7.8818035		-119.83385,29.987131		118.851776,11.905695		51.89971,-37.270958
					0.13180704414844513	0.161990225315094	0.11573026329278946	0.13257013261318207	0.14417508244514465	0.15495717525482178				76.93394,-5.395115	25.905237,-29.492693		1.2019311,49.21606		-2.56264,23.64914		-40.683365,52.608356		99.49223,43.467274		22.32256,-60.19986			26.95056,-42.03426	59.29058,-53.32891				38.687412,7.826649		-119.24557,30.299227		106.84214,60.13672		51.899395,-37.271214
					0.1285172998905182	0.15679727494716644	0.1138029545545578	0.14135384559631348	0.13467378914356232	0.163829043507576				-8.659308,-91.15807	26.331924,-101.99803		28.092785,-48.60274		-20.138866,-81.26573		-31.320044,57.18665		100.556465,42.450005		22.321222,-60.13527			-34.708893,16.744354	63.19959,-53.56329				85.13102,-12.996878		-31.668242,23.850761		119.31493,11.267846		47.457817,-39.17369
					0.12259647995233536	0.15517330169677734	0.11555994302034378	0.10870751738548279	0.1316886842250824	0.12559138238430023				-8.650355,-91.200356	32.27857,-103.07701		28.260695,-48.635536		-18.909424,-82.78145		-77.49656,26.188429		101.188736,40.206867		20.358131,-60.61594			-34.92168,16.79418	58.45254,-43.673016				3.8075647,87.83663		71.57642,-57.673943		122.88831,4.1621222		48.48507,-37.83582
					0.1240261122584343	0.15308181941509247	0.11499721556901932	0.1376638561487198	0.1375073790550232	0.16393423080444336				2.0328205,-47.421993	32.486305,-104.140686		36.86015,-56.157227		-19.412514,-82.234406		-47.174732,70.72903		101.63201,41.8979		21.873087,-62.41511			-57.362984,-59.65862	61.234432,-53.848335				3.610916,87.7659		-68.51796,9.5946		102.94003,64.87154		48.484184,-37.83409
					0.13519145548343658	0.16936232149600983	0.11419030278921127	0.158297598361969	0.1434931755065918	0.1597769409418106				13.149325,-2.8459873	33.914936,-104.33797		36.845,-56.21279		-16.421759,-59.43203		-51.627995,74.15998		101.93594,42.087406		22.39288,-60.399723			2.008818,-101.20205	64.25044,-50.843582				10.122413,25.820698		-93.846306,-47.351494		102.98403,64.86985		5.4771056,-83.238846
					0.14603477716445923	0.16205239295959473	0.11777033656835556	0.13834720849990845	0.14560966193675995	0.1480732262134552				13.557347,-2.5286665	-37.701534,-41.244896		36.867237,-56.18522		-17.736805,-34.45853		-56.606686,27.100847		101.549866,42.14091		22.527185,-60.02533			-1.7071306,-100.039925	64.25061,-50.843544				1.385734,90.66113		-99.12982,-66.35563		106.69388,65.36499		49.58094,-16.19071
					0.131395161151886	0.16508819162845612	0.1180347204208374	0.1418226659297943	0.14527727663516998	0.15512728691101074				-48.59535,2.9114237	9.878842,-100.14987		40.125896,-41.229404		-18.741371,-81.62245		-80.51033,31.775629		102.82546,42.769306		23.163633,-58.872902			21.778074,66.71318	63.201225,-53.56594				-42.937843,-37.679714		-101.22346,-56.916492		103.0092,64.87065		46.90063,-15.742521
					0.14778593182563782	0.15356189012527466	0.1180347204208374	0.13784658908843994	0.14121860265731812	0.14718149602413177				77.03572,-4.4197917	10.500649,-100.92505		37.009678,-56.069115		-2.4135969,23.270082		-59.709816,71.37568		115.88477,7.0706396		2.5757852,-77.1323			26.703245,-41.466747	56.77419,-51.78097				18.236164,-0.3477108		-93.77957,-56.814182		105.268555,59.796963		40.943897,-3.5565796
					0.14778593182563782	0.15356189012527466	0.12035869807004929	0.12484918534755707	0.13758467137813568	0.1337442696094513				2.0357456,-47.453312	10.797696,-100.7412		36.365765,-50.819954		-2.4122703,23.25947		-80.510086,31.775446		100.14886,41.93397		0.6463805,-52.592827			-57.7732,-59.436523	56.97406,-51.444176				38.69105,9.154855		-93.64668,-56.561153		105.31287,59.789055		42.499096,-3.2204118
					0.14909744262695312	0.15134546160697937	0.11595476418733597	0.1337091475725174	0.14211682975292206	0.14851178228855133				58.295837,75.72855	-6.3640265,29.937485		36.365948,-50.82004		-19.41239,-82.23503		-66.678406,37.412914		100.59614,41.623127		-27.291729,-60.17136			35.22362,11.349046	58.55871,-43.30939				14.623911,5.2106066		-120.17611,29.438437		106.694214,65.364365		40.94464,-3.5562413
					0.13447867333889008	0.16065087914466858	0.12624792754650116	0.13154006004333496	0.13528139889240265	0.1445687711238861				13.441063,-2.3500981	-36.413486,-41.072083		-23.081095,1.3775562		-5.0307693,-38.58847		-32.867535,59.893417		101.2744,42.576485		-5.118204,-60.659985			-1.0960853,-100.746445	56.749798,-51.695908				18.171318,-0.3273893		-103.15878,61.19158		105.713356,61.205887		51.918224,-14.290169
					0.14350540935993195	0.12985464930534363	0.12932227551937103	0.15338362753391266	0.14259269833564758	0.16222618520259857				54.460735,-84.12465	-31.231176,-96.08647		0.9361927,-3.7491906		-4.9706426,-38.789497		-35.08093,63.277664		100.77814,42.266735		-7.367218,-45.93846			30.995394,24.38493	56.895916,-51.451145				24.526236,-10.082276		0.53920275,72.8934		105.342445,59.88211		51.987404,-14.291336
					0.16646423935890198	0.14214114844799042	0.11769109964370728	0.1539240926504135	0.14499303698539734	0.1600290685892105				-3.4928825,-26.232317	-27.676582,-91.75221		0.9347453,-3.751808		-5.00107,-38.68965		-36.342026,61.217426		101.3028,42.602333		-9.05538,-56.953247			-76.84068,-42.765488	56.863934,-51.464867				25.720337,-3.966293		-21.679867,47.94634		106.95067,65.33151		51.0505,-11.773638
					0.15738947689533234	0.15345126390457153	0.12042856216430664	0.15358851850032806	0.1389111578464508	0.15875263512134552				34.46042,-11.947908	-28.539156,-91.986115		-23.07332,1.370046		-5.0294805,-38.59739		-37.472385,62.845955		101.2265,42.65333		9.197092,-30.205156			-29.0166,33.652596	56.754436,-51.693066				24.526102,-10.082761		-51.3,95.18877		120.13129,7.910045		49.545593,-11.622223
					0.15831969678401947	0.15811249613761902	0.12139768153429031	0.13513121008872986	0.13908542692661285	0.14623045921325684				56.35149,-85.55809	-30.510742,-92.74562		-23.080412,1.3735301		-4.9627175,-38.82521		-40.82135,52.463215		100.69812,43.571568		-9.074293,-56.951855			29.826595,24.428762	56.75132,-51.703724				24.526007,-10.083042		-68.51613,9.59422		120.11586,8.212903		49.592773,-15.493735
					0.14647875726222992	0.1486545205116272	0.13611292839050293	0.13699455559253693	0.13640238344669342	0.14923542737960815				56.2333,-85.65959	-40.300198,-109.971695		75.87137,-55.13257		-4.996525,-38.713024		-57.444397,1.5722852		100.58831,43.880062		-10.787025,-39.946884			29.82644,24.428772	55.393223,-48.66865				25.566088,-3.8542438		-98.960815,-63.111664		85.82775,-17.321835		36.83018,-11.015531
					0.09830771386623383	0.09533921629190445	0.13451328873634338	0.1337849199771881	0.14276233315467834	0.15172319114208221				-8.61864,-91.11743	-33.878174,-94.735535		75.80629,-55.330738		1.1824826,-37.051567		-33.750965,56.93824		100.183655,43.96877		-8.633522,-63.99913			-35.007294,16.81079	55.39351,-48.669594				25.562784,-3.8711646		-10.748034,66.43794		61.081974,25.864044		5.780522,94.088196
					0.10913004726171494	0.14835774898529053	0.1570243388414383	0.13816779851913452	0.09268270432949066	0.15575873851776123				12.968029,-2.485534	-35.38912,-106.44944		42.156746,-47.72597		1.1895834,-37.04051		-51.463413,73.08706		100.6465,43.7797		12.504337,-69.0651			-0.9046428,-101.1988	58.725468,-42.856884				50.271645,-3.74756		-42.977753,-34.957413		30.868124,1.6837984		6.823483,93.98014
					0.16500155627727509	0.13671095669269562	0.1595831662416458	0.13425937294960022	0.14382126927375793	0.14603452384471893				-3.7482784,-27.01143	-41.596863,-110.60338		41.85094,-47.90256		-19.412615,-82.233696		-59.963512,71.56729		101.01701,44.78793		0.9554663,-67.42477			-76.52531,-44.90403	58.47695,-50.990665				50.270527,-3.747873		-118.31471,-4.873992		30.718855,1.3691819		6.823488,93.98012
					0.13851161301136017	0.14873017370700836	0.1637243926525116	0.12822501361370087	0.15138354897499084	0.14591562747955322				32.704113,-13.21336	-35.29395,-95.566444		41.268784,-47.71118		-16.420893,-59.432415		-79.098595,81.796326		102.05643,44.180897		2.7320995,-72.730064			-30.490986,34.281944	63.200684,-53.56509				29.17292,-11.322931		8.751686,78.420944		43.818504,92.40863		6.823033,93.980545
					0.13085593283176422	0.16905854642391205	0.1639469861984253	0.13526611030101776	0.152063250541687	0.1525695025920868				32.54051,-12.870316	-39.515095,-107.419136		41.919384,-47.624615		34.094654,-70.86989		-80.86543,81.172264		102.44556,44.450317		4.555846,-63.96126			-30.399485,34.237495	63.201176,-53.565598				16.16854,9.613416		10.508734,79.62607		43.81756,92.407104		50.506706,-16.220816
					0.13266362249851227	0.15938320755958557	0.16758209466934204	0.12404846400022507	0.13194499909877777	0.1404208391904831				-8.609607,-90.993935	-32.25116,-93.647484		42.09118,-47.59636		-36.32004,-59.182587		-65.869705,3.5497122		101.197044,44.475403		2.294348,-63.323544			-34.268784,16.487278	64.250626,-50.843544				16.167429,9.612351		-44.115574,-28.613338		44.168808,94.278915		49.444733,-15.187093
					0.10170009732246399	0.10177004337310791	0.1726750135421753	0.1337091475725174	0.1313629448413849	0.14851178228855133				-8.717696,-91.49073	-37.31629,-93.82712		41.96561,-47.709026		-35.978577,-59.214905		-68.77127,3.903719		101.12505,44.663162		50.977654,-20.163076			-34.902565,16.790136	64.25044,-50.84359				16.167177,9.614055		-44.115635,-28.613878		45.469845,99.188805		36.950127,-10.75111
					0.12143071740865707	0.1392543464899063	0.16107985377311707	0.13576771318912506	0.13352522253990173	0.14962010085582733				-8.629819,-91.12	-39.71698,-108.34117		42.23568,-47.760437		-35.770798,-51.33866		5.39681,27.257874		101.313225,44.5059		-6.3825984,-63.86439			-35.04119,16.827436	58.12556,-49.065155				16.16725,9.613372		-43.593708,-29.035652		-33.65337,-18.803135		8.147135,-55.628212
					0.10746493190526962	0.157492995262146	0.173109769821167	0.1337091475725174	0.14828269183635712	0.14851178228855133				53.391544,-84.431564	-35.89833,-107.118935		42.17574,-47.615013		-33.768745,-66.290726		-43.790607,-48.227116		101.34362,45.438423		-4.6771536,-65.11482			31.501068,24.656984	58.121468,-49.063263				16.168646,9.612481		-9.935374,66.94779		-33.653496,-18.802895		75.723045,-17.841553
					0.13142633438110352	0.14206770062446594	0.17204155027866364	0.13576771318912506	0.139739528298378	0.14962010085582733				54.323574,-84.85236	-36.684753,-94.38125		42.0292,-47.718307		-34.095436,-66.467705		-52.826397,-57.004112		99.854706,44.6909		-0.80310535,-66.74464			30.987478,23.797619	58.12042,-49.06253				15.151926,0.84462076		-42.977745,-34.95738		-38.71082,-18.731049		33.1558,-9.784087
					0.14086338877677917	0.14904507994651794	0.16095180809497833	0.09603522717952728	0.14529483020305634	0.11970318108797073				-16.541552,-93.68288	-41.929623,-109.09041		42.150177,-47.504166		-34.229225,-66.52986		-72.83736,29.110987		84.36075,39.173283		-6.866388,-63.45755			-10.55758,112.8742	58.11871,-49.061646				14.569407,1.5664864		62.10594,-69.40241		-38.541927,-18.683168		3.8856592,93.74484
					0.13795042037963867	0.14302615821361542	0.15847830474376678	0.09626159816980362	0.14059028029441833	0.12225169688463211				-8.267501,-30.382763	-35.68111,-92.721725		75.84917,-54.40049		-34.21266,-66.52789		-49.91361,44.402157		83.30341,39.28861		28.085293,-61.325848			-12.162695,114.30619	58.160408,-47.69562				15.958477,0.31717443		-74.61644,66.236145		-38.410458,-18.678068		5.695985,-29.57839
					0.13267704844474792	0.14173643290996552	0.16240225732326508	0.09598351269960403	0.13640905916690826	0.11922665685415268				-3.7845871,-26.98285	-35.320904,-92.73261		-23.176527,1.4562793		-34.158134,-66.50304		-51.314003,72.67038		72.14148,32.52827		-7.1601005,-48.38416			-76.52828,-44.930775	-17.373692,-57.52953				13.617986,0.7102559		-31.62348,-46.18047		49.101177,97.18364		-3.1739783,-77.742836
					0.13976523280143738	0.14731043577194214	0.1697557419538498	0.09595774859189987	0.13435781002044678	0.12194604426622391				32.649345,-12.8654175	-38.8388,-107.887955		-23.173914,1.4526201		-34.00804,-66.4437		-60.551632,71.91312		77.351654,72.004395		-7.567193,-45.823395			-30.742533,33.856926	-17.902498,-57.84775				15.958577,0.31737253		40.65058,39.828648		49.02492,97.09691		39.95297,-27.199614
					0.13685259222984314	0.1413121223449707	0.161609947681427	0.12982037663459778	0.13435781002044678	0.16301891207695007				13.463136,-2.2786632	-33.444454,-93.35217		30.18643,-49.282894		-34.005238,-66.44747		-60.552544,71.91452		77.56585,72.18139		29.018364,-61.43522			-0.9046428,-101.1988	-18.540085,-57.064137				-1.0456907,94.731285		40.748363,40.005978		49.02479,97.09725		36.510586,-11.04898
					0.13081616163253784	0.13864386081695557	0.15933439135551453	0.12433627247810364	0.13435781002044678	0.1368827372789383				13.778001,-3.230191	-36.302723,-106.983376		42.25464,-47.55581		-33.673843,-66.26556		-60.574677,71.979576		77.49952,72.12296		29.163937,-61.196514			2.0088205,-101.2021	-21.069025,-56.5763				15.151968,0.8446188		40.55933,39.678696		43.86646,90.6192		-3.0329452,-77.22256
					0.13491077721118927	0.138140007853508	0.13301131129264832	0.12361742556095123	0.15184293687343597	0.1403801292181015				32.551052,-12.888321	-40.82924,-106.299904		42.151134,-47.43864		-33.84572,-66.36978		-60.08098,69.59846		71.56181,78.19907		29.94564,-62.76868			-30.40846,34.236664	43.470493,64.65781				14.048174,5.159665		40.691887,39.03745		46.094246,99.20967		49.88558,-16.096607
					0.13354212045669556	0.1367766410112381	0.17326951026916504	0.1271534264087677	0.15162773430347443	0.15819385647773743				28.11571,-24.917793	-33.882687,-89.79551		-23.182747,1.4585364		-34.005974,-66.44359		-65.64175,3.686657		71.63113,78.71353		30.100998,-62.694218			-29.47095,33.308678	51.2648,-95.615105				14.623861,5.2108564		39.940414,39.480904		44.22372,98.54149		50.24904,-11.237014
					0.12910552322864532	0.14047718048095703	0.16009214520454407	0.1214064285159111	0.16050946712493896	0.15088441967964172				77.205795,-4.263512	-40.37917,-107.7113		39.1816,-40.666965		-34.228386,-66.523766		-68.83614,51.257423		72.0132,78.61532		29.752825,-62.675117			26.96679,-41.977753	51.221676,-95.60658				14.584828,5.1531415		-99.15199,-66.70146		44.22344,98.54394		35.81438,-10.877067
					0.1330602914094925	0.14003069698810577	0.15998393297195435	0.12034591287374496	0.1433800458908081	0.14776787161827087				22.902678,-10.874844	-32.5197,-92.49517		28.12356,-48.599144		-34.286606,-66.55781		-45.522842,43.190636		72.505135,79.17463		30.008951,-62.54698			21.064445,-38.841076	-18.947376,-55.298107				13.828647,5.4465446		-115.87912,-45.984413		43.80118,90.72123		6.6302333,93.44494
					0.12823888659477234	0.1435927003622055	0.16009214520454407	0.12018376588821411	0.14979945123195648	0.1469234824180603				22.909685,-10.870361	-39.23395,-108.92411		75.980225,-54.90593		-34.259933,-66.54971		-90.25507,-16.827467		80.08757,78.69545		29.791973,-62.775043			22.449919,-44.242043	59.17519,-59.802654				13.828648,5.446533		-115.87963,-45.985847		46.053837,96.905685		48.689594,-38.130466
					0.16423524916172028	0.14639496803283691	0.16009214520454407	0.12040301412343979	0.1448134481906891	0.14658555388450623				34.459637,-11.72826	-34.46759,-93.76697		75.91836,-54.780605		-34.61629,-66.742645		-104.83123,10.293383		81.10083,80.096664		30.039385,-62.680954			-29.733706,34.702198	-20.089056,-54.176517				14.530304,5.127152		-116.21821,-46.419086		45.468464,99.18674		48.547432,-33.590996
					0.10961027443408966	0.16005544364452362	0.13923795521259308	0.12296129018068314	0.1422625482082367	0.1548936814069748				34.45703,-11.723827	-38.693077,-106.142914		74.436165,-55.02702		-34.62664,-66.74375		-100.19147,7.321552		78.71719,78.87134		23.220282,-58.935215			-29.710917,34.71149	-18.681433,-55.519325				14.276368,5.5020614		-116.48703,-44.97229		55.0274,100.10837		51.255432,-39.692913
					0.09663379192352295	0.13342805206775665	0.15124624967575073	0.13713018596172333	0.15207794308662415	0.17784422636032104				56.474632,73.859085	-36.147,-91.171		74.462746,-55.86896		-34.643066,-66.752335		-52.845757,-56.86859		76.903114,75.752106		23.383602,-58.575253			67.204185,7.278532	59.14824,-60.0154				14.276355,5.5021763		-117.20613,-45.44		43.80126,90.72096		51.09568,-34.25296
					0.10676922649145126	0.1518024504184723	0.13635218143463135	0.1543421596288681	0.14833128452301025	0.15765835344791412				-15.869542,-20.544521	-37.227684,-105.87209		38.386913,-56.170105		-34.34133,-66.59298		-54.959095,67.461266		78.17098,79.97463		23.17157,-58.83523			-53.38356,28.136316	-20.223377,-54.051384				14.276369,5.5020666		-115.896484,-44.158638		48.243084,100.1326		50.865665,-38.755383
					0.1313265562057495	0.1739886999130249	0.1145738884806633	0.12628988921642303	0.15346305072307587	0.1489081233739853				-15.866513,-20.800291	-34.428738,-91.39748		37.480675,-55.911007		-33.675137,-66.19909		-46.50511,-60.5221		80.88463,76.51556		22.112803,-58.35681			-53.281956,28.220823	22.249447,-3.4310176				15.151928,0.84461856		-117.31574,-47.10265		48.81501,100.82451		51.677784,-39.68887
					0.1446840465068817	0.1538120061159134	0.11699707806110382	0.13210642337799072	0.14983896911144257	0.1598121076822281				28.09981,-24.9171	-40.066174,-108.39386		74.456635,-55.880356		-33.677467,-66.18268		-48.65067,-63.586636		79.19951,79.78879		22.333836,-57.949604			-29.462786,33.35756	57.606785,-66.57414				15.433859,1.0055147		-114.7296,-44.02577		46.539467,101.93659		50.6017,-38.567024
					0.10499560832977295	0.11378057301044464	0.1352764517068863	0.15082155168056488	0.1529523879289627	0.15001988410949707				-8.608665,-91.060646	-33.75696,-92.10853		28.055815,-48.59311		-33.482277,-66.33015		-46.425503,-60.990353		78.14024,77.78433		22.2813,-58.33803			-34.930397,16.7917	61.384235,-71.07479				14.624717,5.210788		-119.224365,-4.725081		48.059425,99.45412		47.618675,-36.292004
					0.1071242094039917	0.14918231964111328	0.13228274881839752	0.13585472106933594	0.1571287363767624	0.1517428159713745				32.478107,-13.029515	-40.9749,-108.94259		76.41943,-55.21757		-33.486046,-66.33324		-48.73073,77.61512		77.31525,78.930786		22.3849,-57.931458			-29.990736,32.939575	56.322384,-69.91584				15.958314,0.31746924		-119.39983,-4.713669		48.059982,99.4575		48.969387,-38.49632
					0.12569695711135864	0.15965372323989868	0.1251429170370102	0.13711383938789368	0.15704116225242615	0.1508345901966095				8.730569,-61.399704	-34.40382,-92.42129		76.441666,-55.231113		-10.316583,-95.37159		-44.79643,-57.16333		76.5694,78.336876		21.844484,-58.534412			-56.699352,18.307243	56.322342,-69.91567				13.481404,9.932594		-119.327255,-9.060506		46.05372,96.90556		48.968426,-38.495823
					0.10385549813508987	0.14484815299510956	0.11709276586771011	0.1387316733598709	0.1591625064611435	0.14740373194217682				6.5948863,-13.127208	-41.146572,-106.35133		39.398712,-40.110428		37.24843,-76.28393		-43.825123,6.9531198		77.03711,83.12441		21.200123,-61.004196			-84.56244,-1.0442253	57.125126,-67.239815				12.595524,8.575147		-35.29187,-12.014766		43.7764,90.71199		47.150196,-38.65204
					0.15901638567447662	0.1508486419916153	0.1251429170370102	0.13821138441562653	0.15516100823879242	0.1500522792339325				58.06506,76.25251	-33.709816,-89.86518		39.39163,-40.105305		-37.043762,-56.29025		-43.854237,6.803869		75.2667,82.09375		23.060963,-59.647457			66.96339,7.030609	57.670975,-66.623726				13.716346,9.684143		-37.37493,-12.40317		47.289284,101.03061		47.556366,-39.338
					0.13074180483818054	0.1704808622598648	0.18619461357593536	0.1431070864200592	0.1585664451122284	0.1461493819952011				-16.222677,-21.438828	-40.99693,-107.64907		39.40912,-40.14279		-36.992966,-58.702618		-43.122746,-54.17254		76.20989,81.712746		23.125689,-59.405865			-53.496593,28.21267	57.700993,-67.13314				76.21741,21.17442		27.264465,12.676914		43.11894,100.58268		47.815243,-39.629913
					0.10127878189086914	0.10491889715194702	0.1756008416414261	0.1398882269859314	0.15502294898033142	0.1452123373746872				-20.717436,-17.5029	-32.776897,-91.546974		28.595413,-50.168686		34.012024,-71.80505		-44.803482,-55.132004		75.84246,78.994774		26.645802,-64.49369			-90.13235,5.6067452	57.406574,-64.718254				76.4173,21.062893		-35.29334,-11.870991		47.803486,100.17758		50.689342,-33.75372
					0.13606446981430054	0.15753468871116638	0.1756008416414261	0.15956197679042816	0.15631140768527985	0.15488176047801971				56.640198,73.67834	-40.76581,-110.55556		28.632906,-50.16683		-0.9074278,-40.34919		-42.928925,-53.83232		75.72732,75.06268		26.634539,-64.552155			34.448162,13.170664	57.65223,-67.17192				24.229382,-15.661364		-37.40046,-12.356897		48.945522,101.38964		50.91425,-33.584503
					0.13606446981430054	0.15753468871116638	0.1756008416414261	0.14204801619052887	0.15091736614704132	0.1440654695034027				32.37407,-13.020288	-30.889957,-97.068		-46.080826,89.61754		37.28908,-76.4808		-43.385475,-53.487213		76.11015,82.9573		26.908422,-64.565056			-30.052279,32.78208	61.384182,-71.07488				23.57547,-15.353374		-35.591152,-11.428515		54.914497,100.10818		51.067116,-34.258835
					0.14111462235450745	0.1426773965358734	0.130499929189682	0.1477573961019516	0.1591625064611435	0.149133563041687				56.34932,-85.60901	-28.932915,-97.11486		-46.084225,89.609535		36.86433,-69.67866		-45.687836,-54.694458		79.131676,80.446526		29.906507,-62.80056			29.755941,23.520107	57.272743,-69.96477				23.060163,-16.02109		-37.64899,-12.028205		48.05965,99.454544		50.88037,-34.254707
					0.13581447303295135	0.17473718523979187	0.130499929189682	0.12470511347055435	0.15502294898033142	0.16269896924495697				18.432283,-28.523165	-30.93882,-95.957825				36.158756,-69.81801		-44.16906,-56.376114		76.18282,79.77666		-4.0076623,-45.799473			-77.37535,28.604654	57.55717,-66.53847				23.996017,-15.311779		-117.38864,-5.007745		43.78645,90.716515		51.210682,-33.666595
					0.10253814607858658	0.1065903753042221	0.16884881258010864	0.1244615986943245	0.13508100807666779	0.16208097338676453				15.840523,-27.802908	-33.775295,-107.80657				36.09402,-69.78229		-43.585815,-55.219906		77.803246,81.69817		0.31280762,-61.000458			-77.85657,30.579594	57.439453,-67.28987				23.605122,-15.337704		-117.7419,-4.974625		48.024704,101.756325		51.32196,-33.836838
					0.11639092117547989	0.1297091394662857	0.13011008501052856	0.13054491579532623	0.13713304698467255	0.1554371863603592				58.695057,74.86394	-32.186462,-107.45109				38.11186,-69.92298		-43.12907,-55.350838		78.19044,80.55026		-4.7314057,-65.07866			68.69443,8.902452	61.384243,-71.07479				63.884113,-2.5972373		-114.68451,-45.05003		48.059685,99.45456		50.660988,-33.97461
					0.12898819148540497	0.14900952577590942	0.16943486034870148	0.10245851427316666	0.1422625482082367	0.1271083950996399				2.0150766,-47.36353	-31.806019,-107.15587				38.161655,-69.92357		-48.467243,-65.27227		76.44733,79.93914		-0.36324915,-65.69151			-58.001656,-58.57537	57.554707,-66.53646				-4.956719,-83.37519		-102.33259,-54.101124		47.000988,100.08745		50.66276,-33.848953
					0.13076545298099518	0.15584708750247955	0.1563628911972046	0.09540640562772751	0.1316886842250824	0.12340565770864487				-18.460487,-8.458575	-31.27274,-107.597595				-38.65843,-56.136063		-43.2792,-57.294563		78.59575,79.33052		-0.32007918,-65.622086			-30.489347,32.494686	57.552364,-67.244095				31.483137,-40.75902		-91.57152,-61.793278		46.054,96.90576		51.097443,-34.249634
					0.10296251624822617	0.1135745495557785	0.18328867852687836	0.09918998926877975	0.1591625064611435	0.13083408772945404				54.342037,-84.90912	-25.98162,-98.25129				-38.60285,-57.23026		-44.788017,-57.372677		78.24585,80.74495		-0.3145547,-65.64184			31.182268,24.483013	57.26645,-66.45499				33.585308,29.31038		-100.33636,-55.785614		47.074684,98.12253		50.91744,-34.261635
					0.1496662199497223	0.14187335968017578	0.18328867852687836	0.08983062207698822	0.1591625064611435	0.1268617957830429				46.28965,14.507671	-24.339384,-98.8929				-38.59526,-57.219685		-82.9425,59.386505		76.28074,75.07329		-0.55248094,-66.62521			-80.82297,20.378515	57.717026,-67.1048				33.61594,29.353468		-55.2485,-79.58308		47.07549,98.12028		48.735302,-32.727066
					0.12696483731269836	0.11916795372962952	0.18328867852687836	0.12378367781639099	0.15282319486141205	0.14383919537067413				45.073814,10.1250725	-24.946663,-98.57241				-38.581318,-57.166683		-52.935432,-22.59631		78.257904,80.722824		2.7222595,-72.71597			-83.729904,15.336026	61.384056,-71.075294				25.609457,1.0086371		-31.654055,-17.521078		46.052406,96.90597		50.899246,-33.586254
					0.15256014466285706	0.1432328075170517	0.12694716453552246	0.10389287769794464	0.15809020400047302	0.12553110718727112				13.521118,-2.2509499	-25.154568,-98.44737				-38.973953,-56.82051		-52.512417,-23.38668		77.78663,80.54689		2.707604,-72.75809			-0.82718664,-101.43374	58.7754,-64.76364				33.458652,-8.562212		-76.03139,69.3776		46.05253,96.9065		50.718628,-34.144455
					0.1489459127187729	0.14410516619682312	0.1346314400434494	0.0959150642156601	0.14285686612129211	0.11365962773561478				34.538517,-11.936495	-24.350803,-97.986595				9.118072,-45.579308		-52.497383,-23.391655		78.7974,81.649956		2.720528,-72.74165			-29.875576,34.752716	58.77507,-64.764114				79.1925,-8.514144		-78.83399,82.388565		44.76475,97.917595		48.55069,-33.592567
					0.14529584348201752	0.16755202412605286	0.13510918617248535	0.10430851578712463	0.132082998752594	0.12657886743545532				58.73451,74.77791	-25.341646,-99.11561				9.080627,-45.597527		-52.50157,-23.393354		78.180115,80.95762		2.7215445,-72.716896			68.74588,8.821336	60.010082,-65.546974				44.27939,10.121455		38.616013,53.286057		44.674194,102.13215		48.54744,-33.59076
					0.15360035002231598	0.1480918824672699	0.1349373310804367	0.11597014963626862	0.13277070224285126	0.1291978508234024				-18.457933,-8.450408	-29.775143,-95.796234				9.162428,-45.494724		-52.209213,-23.28456		78.23909,82.20501		-1.0793575,-62.402874			-30.649576,32.201286	-14.332749,-61.212154				5.4089265,83.88589		-31.312468,-98.29574		42.556564,99.52665		51.245914,-33.702385
					0.14225558936595917	0.14471416175365448	0.13291311264038086	0.14104396104812622	0.13344742357730865	0.1610402762889862				57.971985,75.905716	-37.796406,-109.58377				-18.695206,-81.65516		-52.46274,-23.925434		79.76919,80.956		-5.8334384,-70.518394			67.179085,6.920924	-15.382166,-58.77328				-14.734092,-98.978935		80.46414,-4.224197		42.639217,99.499146		51.299263,-34.080223
					0.14380419254302979	0.14740942418575287	0.13440647721290588	0.14907920360565186	0.10024145245552063	0.16373781859874725				22.923796,-10.874648	-35.382286,-107.99336				-38.657417,-56.135544		-52.580746,-23.340014		79.502045,81.71691		-28.104385,-59.896385			21.838541,-44.482365	52.1626,-96.833626				-15.140054,-98.61379		-45.979774,47.287342		43.133484,98.22326		50.887142,-33.59164
					0.14314191043376923	0.14372287690639496	0.13297316431999207	0.12246698886156082	0.14552441239356995	0.14265920221805573				22.90349,-10.87279	-38.557766,-111.26752				8.746772,-45.382957		-53.18931,-23.22698		79.58002,81.64967		-27.73982,-59.960285			21.246769,-39.229633	-14.642785,-56.683556				-15.139908,-98.61385		-50.11686,47.114433		49.3946,99.46938		50.8721,-33.595394
					0.14463353157043457	0.1463415026664734	0.131672665476799	0.12296498566865921	0.14378581941127777	0.14286142587661743				-22.167395,-27.837664	-31.72043,-97.22628				-30.079828,-49.239773		-50.034016,73.65129		80.84978,81.53494		-28.295702,-59.182846			-11.667679,120.686104	-14.357247,-61.154766				-15.344058,-98.44781		-49.307907,48.300755		43.88516,95.16768		51.67794,-39.688194
					0.14381565153598785	0.13865941762924194	0.13267165422439575	0.14258520305156708	0.15198977291584015	0.16080942749977112				-8.710352,-91.94887	-37.047615,-111.56854				1.7569586,-46.197407		-50.481117,75.04136		78.93269,80.46031		-28.291578,-59.24301			-36.599247,15.802113	-14.900842,-57.50867				33.119972,-26.967611		-25.372547,-54.479065		44.306927,92.780205		51.22244,-33.682983
					0.14542140066623688	0.14137598872184753	0.14680154621601105	0.1379484087228775	0.13123568892478943	0.1513669192790985				-8.651125,-91.278725	-37.211315,-110.8331				1.6546853,-44.843426		-50.480515,75.043594		76.99276,81.83197		-0.38986453,-62.21337			-34.897827,16.787153	-15.382562,-58.775936				32.885353,-27.1316		-47.13079,48.041878		44.270233,92.596146		51.67589,-39.687508
					0.14656111598014832	0.1458044797182083	0.134061798453331	0.13636405766010284	0.13857786357402802	0.1458304524421692				-8.650973,-91.18468	-32.59179,-96.653114				-0.26123074,-49.601074		-50.479206,75.043594		77.13506,74.759346		0.57410306,-60.17626			-34.67106,16.73873	-14.423676,-61.011227				34.018047,-26.403513		-26.7249,-55.94302		44.558807,92.29703		50.746624,-33.67343
					0.14165109395980835	0.1486137956380844	0.13534724712371826	0.15403762459754944	0.13775162398815155	0.15344125032424927				34.547333,-11.909326	-34.39778,-108.71748				-0.9373279,-49.137962		-50.479244,75.04365		78.00707,77.69489		-5.5647807,-71.09159			-28.449995,32.135887	-72.60441,13.725526				63.698902,-41.230328		-27.605122,-55.689617		-34.067726,-18.162365		50.76562,-34.198753
					0.14323729276657104	0.15132085978984833	0.13482919335365295	0.18747968971729279	0.13854119181632996	0.16573241353034973				34.36244,-11.469483	-31.860773,-95.05887				-0.44386336,-49.448376		-50.464985,75.36824		78.035,83.271706		-4.9998198,-52.601192			-28.25241,32.375576	78.22364,-73.34411				34.527283,-26.053652		-26.086227,-55.97958		84.37867,-50.12244		48.551678,-33.592846
					0.14346127212047577	0.1336270570755005	0.1329995095729828	0.1192139983177185	0.14119434356689453	0.12932798266410828				32.582203,-12.466342	-36.35059,-110.06667				-0.39885634,-49.48874		-50.355694,75.758484		77.29422,80.8241		7.9439306,-68.040474			-29.47251,31.554604	-16.198927,-58.28811				5.282011,83.03679		-26.594126,-56.277073		58.463875,31.813072		50.73063,-34.156673
					0.1455436646938324	0.15773697197437286	0.13448737561702728	0.08684387058019638	0.15529277920722961	0.11385288834571838				58.276436,75.75254	-35.064495,-109.15127				-0.8978912,-49.15729		-49.788605,75.857925		76.34292,76.175644		-2.851256,-78.209595			35.009342,12.129718	45.31808,10.264672				57.252003,-3.0849369		27.92848,7.7994227		58.8247,32.6722		50.938816,-33.578804
					0.13065609335899353	0.11052396893501282	0.13602550327777863	0.0871768519282341	0.1457938402891159	0.11457464098930359				57.78278,75.836876	-38.674244,-110.691956				-0.47925702,-49.428486		-45.352646,-58.226425		77.28706,79.179794		-27.92742,-59.2453			67.47483,7.1359644	18.346445,-32.9415				13.480786,9.933429		-26.306496,-56.47295		-37.39652,-18.507256		48.736046,-32.727478
					0.11751259118318558	0.0979265570640564	0.1323937475681305	0.1309823840856552	0.13797810673713684	0.16507892310619354				15.009108,-27.216608	-32.166775,-95.930244				-0.4722577,-49.44141		-48.96769,74.77217		75.60261,75.623695		4.767904,-53.82779			-78.23194,30.065351	18.271349,-32.926712				14.245391,11.689179		-47.612305,46.834217		-37.586075,-18.540958		50.658237,-33.85636
					0.15968884527683258	0.12811324000358582	0.12815864384174347	0.13289116322994232	0.15298998355865479	0.15870501101016998				15.089931,-27.78538	-37.128853,-110.810974				-0.91648537,-49.142845		-83.4425,58.088715		73.45709,76.5893		12.38853,-68.68814			-78.22945,30.0659	-18.459557,-73.46052				13.48425,12.299215		7.091669,79.47655		-37.383408,-18.383654		51.500484,-28.865479
					0.1026838943362236	0.10210362821817398	0.12799039483070374	0.13704243302345276	0.1662958562374115	0.1667085587978363				56.5579,73.85777	-32.714355,-96.74616				-12.656113,-51.93344		-48.082195,76.890816		72.204346,78.58352		12.434161,-68.842926			68.14914,7.406531	17.853659,-23.964813				14.024859,11.063107		-48.026726,47.702747		-37.369255,-18.459045		51.673897,-28.923225
					0.13265500962734222	0.1303396224975586	0.13534153997898102	0.14669139683246613	0.15208569169044495	0.16149024665355682				-7.013549,-35.830414	-34.374634,-108.73853				-12.645123,-51.914925		-47.269638,75.11805		72.42815,76.29844		-4.9656305,-70.97862			-67.343864,-40.614964	74.86368,17.47815				13.481287,9.932758		26.591686,76.65439		41.889313,91.17583		76.01559,-13.267248
					0.10568569600582123	0.10676535218954086	0.1272801011800766	0.1402868926525116	0.13282959163188934	0.14951999485492706				56.61876,73.71339	-37.84499,-110.81664				-19.812904,-74.54502		-88.560036,22.313337		74.29405,76.504555		1.1313447,-56.370487			34.950596,12.22148	123.09378,-18.108326				12.368031,10.180508		-38.0002,-61.11565		41.754513,91.76556		76.12131,-13.405981
					0.15874359011650085	0.15326377749443054	0.1339479684829712	0.1478312760591507	0.13516753911972046	0.16341115534305573				16.232355,-28.018389	-31.242779,-96.01672				36.96844,-75.30791		-93.93301,5.835071		73.96082,78.19355		0.67050844,-59.898777			-77.69069,30.432049	-18.700085,-73.811745				10.861596,10.047026		27.47667,9.230758		41.799038,91.855415		47.618546,-36.292294
					0.13758297264575958	0.1768554449081421	0.1309230923652649	0.13585196435451508	0.14097104966640472	0.144733265042305				2.0055563,-47.337234	-36.254654,-111.57111				37.175144,-76.01507		-60.604145,33.41351		75.011986,80.46453		-0.30654368,-77.621994			-58.232193,-58.009888	37.817028,0.619334				13.4362545,11.096744		-47.833874,49.53275		42.03266,91.922035		47.619118,-36.29216
					0.17527079582214355	0.1678948998451233	0.13337591290473938	0.08541043847799301	0.13092908263206482	0.1110551580786705				2.0025644,-47.33029	-33.683414,-97.391846				37.12088,-75.81347		-59.721813,31.14006		79.43871,83.099335		-0.41995516,-78.17697			-70.1679,-45.333885	38.4975,-66.370125				62.776512,-18.870045		-46.20439,49.988777		46.05394,96.905685		47.618694,-36.29228
					0.1263664811849594	0.1519838273525238	0.12986627221107483	0.12784092128276825	0.13921809196472168	0.16144461929798126				45.48952,10.39432	-34.10226,-109.65451				37.10736,-75.780754		-78.36174,9.588097		76.0216,80.81039		-27.822477,-60.316532			-79.02174,21.398382	13.395098,-73.55626				-1.060516,93.74985		-33.09773,-105.77391		42.55624,99.52659		48.551674,-33.592743
					0.14676785469055176	0.14778971672058105	0.14101804792881012	0.08666102588176727	0.14078254997730255	0.11885260045528412				45.4499,10.367592	-37.95221,-112.45222				36.981686,-75.36333		-60.74501,33.410297		80.093575,79.555466		26.282478,-64.396515			-79.02193,21.398886	13.395136,-73.55638				38.91141,9.605176		-119.459595,27.772697		58.46545,31.81382		47.618633,-36.292263
					0.11576326936483383	0.12500783801078796	0.13920848071575165	0.09632359445095062	0.1343425214290619	0.11999668926000595				59.09487,75.018875	-32.362534,-98.612495				3.3060355,-45.222927		-59.8876,31.28411		72.21743,78.51345		28.415165,-61.51684			68.805176,9.189682	12.244672,-72.71649				57.31233,-2.9607835		-117.343605,28.867811		-37.396374,-18.50715		47.61869,-36.292355
					0.13334813714027405	0.1619286984205246	0.15398381650447845	0.1119888499379158	0.1376684457063675	0.13228671252727509				53.95834,-84.2545	-39.27905,-112.657486				2.9843795,-45.453434		-60.072678,33.59129		71.60124,78.71206		28.04963,-61.30335			89.95213,-2.19928	12.891689,-74.45793				35.985954,-30.728817		-66.66837,8.681898		-39.63759,-18.010801		50.651585,-38.644176
					0.11278415471315384	0.12980513274669647	0.12644946575164795	0.1097017303109169	0.12426750361919403	0.13157862424850464				54.05071,-84.29486	-34.034393,-99.112366				5.0561414,-44.031982		-59.303642,31.244204		71.43357,78.752335		27.926191,-61.241657			31.182253,24.483	13.445821,-73.721054				96.949974,11.14307		-56.58706,33.9127		41.753582,91.76754		47.618443,-36.291954
					0.10283449292182922	0.10097627341747284	0.13441748917102814	0.11072371900081635	0.12686502933502197	0.13848528265953064				76.437584,-6.0445247	-30.362339,-94.255035				3.5555103,-44.983624		-60.3106,68.978966		71.30784,79.12263		28.057526,-61.31753			26.949017,-42.032207	12.893075,-74.45706				94.988594,17.80691		-58.087357,36.279522		41.79895,91.85531		47.16723,-30.18571
					0.10322938114404678	0.09991435706615448	0.1390572041273117	0.11225958913564682	0.14097104966640472	0.12987372279167175				31.194052,-9.504765	-31.99098,-93.85423				5.2583823,-43.9267		-78.94281,24.558714		81.68953,72.66142		27.992785,-61.28385			-0.42877382,-12.124968	68.21802,-29.957542				95.363525,17.15837		-59.20269,34.4572		108.452484,-43.537926		45.9416,-11.723165
					0.09929307550191879	0.10062817484140396	0.13935618102550507	0.11780888587236404	0.14063996076583862	0.14130496978759766				61.266735,-26.578009	-32.132015,-104.38534				34.44416,-70.98679		-52.78747,78.566605		84.1714,72.74672		28.480442,-61.863316			-8.269975,32.476093	13.23802,-72.89197				97.00033,11.121077		-58.13555,-3.2101278		110.35048,-43.90502		47.48532,-12.518565
					0.10017263889312744	0.10276132822036743	0.13389141857624054	0.12511256337165833	0.12869618833065033	0.13174737989902496				60.96998,-25.790573	-26.530907,-94.51408				34.146267,-71.68116		-52.690132,76.38223		83.65076,74.27505		28.61197,-62.76307			-8.175104,31.343508	13.238136,-72.893814				80.01594,-0.687559		-23.468874,97.20156		109.54631,-43.716278		2.6456587,92.8241
					0.11340776830911636	0.1019665002822876	0.13333076238632202	0.142574280500412	0.13816648721694946	0.15271010994911194				58.07581,76.29843	-29.406528,-93.87234				2.943778,-45.921974		-81.2923,31.126888		83.89546,72.7712		28.743925,-62.849792			66.96331,7.031693	77.92053,16.93268				33.155704,-9.784204		80.00423,-6.347662		-0.25734526,-44.923077		5.2253594,92.96153
					0.1135411262512207	0.09382931143045425	0.13115385174751282	0.11943703889846802	0.13286229968070984	0.12977401912212372				58.036774,76.0901	-30.315878,-92.640434				2.4880955,-46.080246		-62.25646,69.05424		81.52235,73.22187		28.949192,-62.70362			66.95441,6.8740563	-34.0833,-92.97045				91.28752,8.555419		-76.72471,49.15875		30.843124,39.210316		5.5299745,93.61693
					0.10924892872571945	0.09498658031225204	0.12122807651758194	0.13145744800567627	0.15858882665634155	0.1390506476163864				61.986347,-25.945782	-30.489367,-95.02628				2.9589515,-46.08728		-61.72514,71.010216		82.247955,74.00575		29.08253,-62.74415			-8.492923,31.92884	42.41151,27.200861				90.81699,7.4125767		-108.385414,-8.608516		30.843079,39.2101		3.1870863,93.21569
					0.10170009732246399	0.10177004337310791	0.13291634619235992	0.11374197900295258	0.15719962120056152	0.15277135372161865				56.77945,-84.55671	-28.125776,-94.32547				3.0719736,-46.039318		-57.654682,72.561356		81.716324,74.74735		29.128101,-62.800144			28.089962,23.516722	42.411415,27.200891				91.169495,7.964187		-32.046783,88.04434		114.41328,-43.236305		-13.02412,81.83089
					0.09709183126688004	0.09174123406410217	0.12894406914710999	0.12419227510690689	0.16363874077796936	0.1407913863658905				6.543451,30.502138	-29.046682,-90.6114				3.0872557,-46.084084		-61.72461,71.0113		81.51161,75.40957		20.087984,-59.966934			58.020657,-83.89435	-32.51332,-105.72972				97.331055,45.297462		-100.157074,58.071144		74.93254,79.25683		-12.488019,82.10217
					0.09790581464767456	0.0918889194726944	0.13075658679008484	0.11257237941026688	0.12787076830863953	0.1417771279811859				6.573732,30.499043	21.647545,-93.573906				2.978932,-46.114807		-53.608513,78.715515		80.95466,72.82338		20.12135,-59.806557			58.05696,-84.03402	68.1567,-34.65198				92.43756,8.559751		-21.679182,47.946114		72.95283,79.16609		-13.024542,81.83055
					0.09726230800151825	0.09257964044809341	0.13892008364200592	0.11178353428840637	0.15387779474258423	0.13441184163093567				6.573732,30.499043	-30.416475,-98.17515				3.0766735,-46.154346		-85.92386,57.648407		80.898796,72.84619		20.11083,-59.799675			58.00267,-84.057755	72.510155,-28.4039				92.06665,6.4411955		-0.17187005,74.805		71.95252,81.150826		-13.329128,81.859
					0.09367407113313675	0.09137135744094849	0.15138880908489227	0.09583652764558792	0.13628558814525604	0.11801180988550186				22.021383,-40.239677	-29.48257,-99.4842				2.9359057,-46.21568		-87.07356,56.93967		79.833595,73.06226		20.159918,-59.76754			-6.426331,-34.142227	111.08145,-23.357698				92.17762,7.198842		-7.3318825,72.01449		76.00538,75.25052		-13.024019,81.83036
					0.1364848017692566	0.10708051919937134	0.1479145586490631	0.09525395184755325	0.12836623191833496	0.11995762586593628				28.14913,37.589314	-117.51891,-28.974281				2.9813201,-46.234444		-34.40658,-10.200334		79.58936,73.521416		21.378475,-59.098125			19.420912,-3.5093274	112.37185,-22.956604				94.93769,8.299668		-30.232988,-82.51783		76.00815,75.25082		-13.024221,81.83173
					0.11716438084840775	0.0915074497461319	0.14414995908737183	0.09712637215852737	0.16025151312351227	0.12648652493953705				56.108295,-84.90839	-88.31611,-69.501724				3.0344021,-46.202534		-46.164387,-43.991627		76.90258,75.74934		21.378603,-59.09784			29.781239,23.539782	42.704517,26.608564				97.43148,8.741574		-2.57915,26.271524		76.008766,75.250946		-13.02379,81.82989
					0.13633506000041962	0.11775276064872742	0.12812168896198273	0.09702757745981216	0.0994253009557724	0.12857039272785187				55.897552,-85.091934	-88.31872,-69.50016				3.057892,-46.206955		-65.24623,-6.5059466		77.135765,74.75836		20.108849,-59.76138			28.520609,24.432163	44.497124,21.196486				94.937744,8.299912		-22.967873,43.19689		76.004944,75.24947		-13.023866,81.83046
					0.10108006745576859	0.08295772969722748	0.11447540670633316	0.09029490500688553	0.1531517654657364	0.11186882853507996				56.015213,-84.17131	11.428647,-111.63902				2.5140383,-45.28454		-76.37279,82.75021		73.45612,76.59018		20.163809,-59.724674			27.848198,24.45818	62.309193,101.7487				92.438194,8.559939		-68.35143,78.34315		80.40313,42.652157		-12.836515,-28.125162
					0.09571608901023865	0.09164407104253769	0.12252907454967499	0.1159917339682579	0.12986598908901215	0.14033764600753784				22.518572,-40.85662	-37.305412,-30.180683				2.2099893,-46.19622		-81.13037,82.34556		81.687996,72.66043		21.353249,-59.07696			22.864168,-11.7111845	10.376351,-68.593796				97.61207,44.31506		-67.47952,73.651535		81.787506,43.4365		-12.984758,-30.05642
					0.11467724293470383	0.09257268905639648	0.13220733404159546	0.11354788392782211	0.10539183765649796	0.1374618262052536				21.572721,-40.245243	-0.373232,-106.11764				5.055527,-44.03177		-78.47162,82.89593		84.168365,72.747116		21.495691,-58.879368			-12.317249,-48.42519	71.78929,-28.409288				97.40316,44.052944		23.298275,7.342504		80.0912,42.886868		8.111576,-55.61738
					0.1338409036397934	0.10415104031562805	0.1338765025138855	0.09792348742485046	0.1435631364583969	0.11513892561197281				22.06725,-40.1809	-79.404785,-69.64399				36.98619,-69.70427		-73.93588,81.67135		82.659134,74.615234		21.615652,-62.343216			-6.2032995,-32.09046	68.875755,-30.813349				92.437744,8.559928		-104.91924,-59.90754		72.87465,79.50342		48.550243,-33.593277
					0.12812912464141846	0.08570209890604019	0.0959191545844078	0.09626397490501404	0.15731550753116608	0.12205692380666733				21.773449,-40.255108	28.81408,-85.45433				36.124607,-69.89284		-78.62762,82.05791		79.835785,73.061844		20.323896,-60.483467			-9.073098,-45.18528	44.02105,12.779983				94.462746,6.5978017		3.494874,-81.62391		72.55678,79.31356		45.98338,-11.670163
					0.1145605593919754	0.09318134933710098	0.133042573928833	0.09314835071563721	0.14537739753723145	0.11383660137653351				56.51992,-85.18774	-36.444527,-30.632153				36.075413,-69.8348		-75.33915,81.47124		64.274826,66.108284		22.044771,-60.302273			28.522316,24.432455	80.998344,28.696842				94.93765,8.299938		-40.62816,-82.93204		80.467445,42.669876		75.6679,-17.86276
					0.1165447011590004	0.09506474435329437	0.13730819523334503	0.088432177901268	0.15723095834255219	0.10871618986129761				25.3351,9.5015135	-36.186863,-28.98859				-24.42434,-44.941513		-75.351036,81.42334		68.77985,61.523872		23.143972,-62.04561			31.403433,-52.555275	80.58995,28.97211				94.93771,8.299985		-39.061127,-67.868355		72.3102,78.07205		5.2749186,-84.26857
					0.14020264148712158	0.12166855484247208	0.13483648002147675	0.09263879060745239	0.12116649001836777	0.11403009295463562				6.5478835,30.49319	18.29036,-8.487162				-5.2868133,-27.15994		-74.10486,84.74206		70.044136,61.81089		22.63902,-62.071537			58.03647,-83.956985	45.019848,10.319048				97.434204,8.741534		-38.664894,-67.97108		75.33119,75.55687		5.5302453,93.61708
					0.1177440881729126	0.09969750791788101	0.13432297110557556	0.09738440066576004	0.133535698056221	0.12694157660007477				54.365532,-84.07605	-90.438354,-68.1739				-5.281547,-27.162937		-73.383095,84.22157		79.21791,69.775024		21.18537,-60.99805			29.90432,24.460184	44.772434,21.417616				94.48584,6.465649		-38.753124,-68.15208		72.56555,77.80357		9.928116,81.80916
					0.11829935759305954	0.09801091998815536	0.1237880066037178	0.12508173286914825	0.130878746509552	0.15347400307655334				54.03426,-84.44693	-91.23875,-68.88923				-9.329375,-28.821468		-74.74622,84.04156		79.62117,68.52784		22.709158,-60.708088			31.18245,24.482615	81.686035,-62.620388				94.93762,8.29982		-38.467438,-71.10349		79.67225,45.885418		8.059134,-55.615826
					0.1522645652294159	0.1322554647922516	0.12713508307933807	0.09384123235940933	0.13191133737564087	0.11794765293598175				45.416664,10.389277	-90.93295,-68.28164				-9.5337305,-28.962835		-74.1531,83.79427		69.643906,59.550125		22.950624,-62.01398			-79.017395,21.396893	85.77735,-12.339364				94.937584,8.300188		-69.769394,72.09717		80.216446,45.722157		44.688686,-19.143438
					0.1402493715286255	0.11664766073226929	0.13554511964321136	0.12362046539783478	0.12616904079914093	0.1547182947397232				-20.758192,-17.499538	-90.422676,-68.17301				-9.515798,-28.92007		-74.09237,83.91489		116.72965,-12.80357		22.91139,-60.973038			-81.553764,7.7612967	73.81144,-74.05696				97.38799,44.483875		-40.62821,-82.93249		79.62181,46.040874		43.400642,-16.8157
					0.11532791703939438	0.09514480084180832	0.12362867593765259	0.12603779137134552	0.10530422627925873	0.15857665240764618				60.790176,-26.874756	-91.32642,-67.960915				-9.519144,-28.942347		-73.44003,83.718544		116.70969,-12.814376		23.023247,-62.03618			-2.4939182,32.92879	91.62662,-77.10909				97.611984,44.315357		-80.9395,78.59486		72.55239,79.31197		49.795635,-16.21263
					0.11532791703939438	0.09514480084180832	0.1252330243587494	0.11917371302843094	0.14489004015922546	0.13342516124248505				60.96422,-27.05754	68.858574,-85.018936				-9.694534,-29.07396		-73.207306,83.12886		118.082466,-9.395205		23.061548,-62.01717			-2.7184436,33.112415	91.62604,-77.10795				88.67695,16.171112		-76.53131,70.58439		80.467636,42.669777		40.563503,-3.4679875
					0.14811526238918304	0.12523715198040009	0.13616639375686646	0.13145914673805237	0.15170986950397491	0.14917205274105072				22.225391,-40.23852	-88.40174,-65.59631				-9.435823,-28.905405		-73.97576,83.146355		114.00853,-8.331751		22.88396,-60.036148			-6.042754,-32.89891	-32.340668,-105.74444				94.35942,6.437432		-79.78389,79.435585		127.43577,9.467336		75.66751,-17.893738
					0.11313359439373016	0.08853494375944138	0.11915791779756546	0.1259140819311142	0.13138903677463531	0.15345589816570282				22.490408,-40.841465	-88.37174,-65.52818				25.882607,29.726423		-74.48197,83.24996		114.73813,-9.778849		22.589117,-62.057587			-6.4105806,-32.13387	44.772514,21.417425				103.360176,6.409862		-75.32708,70.51678		77.10583,75.50443		5.3532834,-84.163765
					0.11411808431148529	0.08835506439208984	0.13185298442840576	0.12749668955802917	0.1320093423128128	0.14039519429206848				54.37765,-84.114914	-88.50456,-65.18103				-11.963505,-35.87151		-80.91107,84.58253		115.2921,-8.748109		22.702002,-60.70669			29.903433,24.460367	-58.53945,-64.99543				91.95772,8.95719		-80.95081,81.2197		81.97992,41.761574		5.710511,-81.757744
					0.09824647009372711	0.08141182363033295	0.13007929921150208	0.12506017088890076	0.15093699097633362	0.13257087767124176				61.7474,-26.049955	-32.071247,-40.769836				15.048419,73.88511		-81.03245,85.14837		114.56752,-8.270853		22.472742,-60.512894			-8.489346,31.432137	-70.05922,34.393513				103.28437,6.455573		-78.833405,82.388016		82.1384,42.45862		5.6304717,-81.84036
					0.13506321609020233	0.11545898020267487	0.11299927532672882	0.11988405883312225	0.14616484940052032	0.13138163089752197				-20.409914,-17.54169	-48.27007,-31.415245				15.164285,74.117355		-80.269615,82.84259		114.57404,-8.346245		21.971264,-62.370716			-81.52259,7.702687	-77.78967,-86.99158				90.81749,7.412814		0.55844724,72.30199		100.2161,31.216854		5.6164207,-81.85384
					0.09938237071037292	0.08024010807275772	0.11299927532672882	0.12233906239271164	0.127041295170784	0.1320679783821106				13.666051,-2.5711741	-47.19103,-32.518837				15.343746,74.45073		-82.1434,84.05885		113.51178,-9.014065		22.48873,-60.515804			-1.1012427,-100.73065	-75.39672,-86.93555				94.93752,8.299386		-22.514883,48.264755		113.14767,13.391206		46.020027,-6.8267775
					0.07536642253398895	0.0679260715842247	0.11789470911026001	0.1227564588189125	0.12977008521556854	0.13131891191005707				13.185217,-2.7489858	-35.344864,-42.315044				7.868331,-25.920744		-80.9188,81.09466		113.86542,-8.5242605		-23.982431,-56.728638			-1.7071306,-100.039925	-58.57073,-0.5329096				94.357445,6.4375014		-22.511908,48.264835		84.34545,-42.515335		46.01993,-6.826736
					0.09396696090698242	0.08916126191616058	0.1179271787405014	0.12188523262739182	0.12915512919425964	0.1275974065065384				6.574103,30.499498	73.6408,-87.93014				8.15837,-52.225094		-83.385445,85.17683		113.534004,-9.080471		-23.719492,-57.133877			58.011116,-84.05303	-87.46022,-86.14329				94.35792,6.437841		-51.294594,95.38321		81.59591,-42.774296		46.019764,-6.826741
					0.09739464521408081	0.09987222403287888	0.12476509064435959	0.14226384460926056	0.1503354161977768	0.1350180208683014				58.75364,75.240845	76.459435,-82.85315				-0.66310287,-40.798683		-82.768005,84.52174		113.649734,-8.776118		-24.544355,-57.33596			35.006973,12.13115	-60.531227,3.3888962				58.370316,-0.8270631		-23.567646,-42.36546		112.681984,15.835101		46.01992,-6.826611
					0.08299300819635391	0.08534087240695953	0.12852632999420166	0.12956883013248444	0.14005400240421295	0.1342390775680542				59.018444,75.230446	40.286594,-91.76886				-8.680673,-0.16967234		-79.10733,83.71249		114.847046,-10.594119		-23.91468,-57.08319			34.88532,12.340498	-62.37985,-83.184525				38.78436,9.565682		39.349483,22.00732		83.50401,-43.62267		46.020027,-6.8267765
					0.10552919656038284	0.11016826331615448	0.1325477957725525	0.12513096630573273	0.14005400240421295	0.1401010900735855				61.934772,-25.961035	40.30402,-91.7947				-19.257723,-82.16757		-79.02261,83.08273		115.609215,-10.902352		28.611063,-62.764267			-8.527157,31.426966	-60.89155,-87.45425				61.13965,48.731266		39.34801,22.00649		112.43543,11.68793		5.5737295,-81.93671
					0.11109539121389389	0.11873787641525269	0.12463945895433426	0.1282811462879181	0.14005400240421295	0.13523542881011963				55.924828,-85.16302	-45.525757,-29.515932				-17.699196,-34.450954		-34.095684,-42.62232		113.57085,-10.08366		26.354868,-64.34275			28.52043,24.432022	-62.071682,-84.56751				-42.937675,-37.68188		39.491856,22.153456		86.06388,-42.564316		5.213415,-82.27477
					0.08718341588973999	0.08828330785036087	0.12012790143489838	0.10555553436279297	0.13682496547698975	0.10784802585840225				13.025423,-2.5862343	-44.922474,-29.493383				-17.714592,-34.4549		-65.377235,3.9179502		115.82435,-11.32444		25.783186,-63.742252			-1.0960853,-100.746445	-89.03784,7.7660465				89.060486,17.093468		-24.645945,47.62564		89.536064,-46.2441		5.192858,-82.292305
					0.13334813714027405	0.1619286984205246	0.1376948207616806	0.13304585218429565	0.10358966141939163	0.15347139537334442				-15.692551,-21.0924	-6.36035,-129.7813				-17.703222,-34.450832		-69.4295,4.1604347		115.81012,-8.307032		26.354717,-64.34518			-53.281475,28.196236	-88.088715,7.401709				35.71746,-31.055218		-53.855404,98.725006		89.52321,-46.334587		6.6103673,92.59567
					0.10993004590272903	0.15098732709884644	0.13502922654151917	0.12628230452537537	0.1273830085992813	0.13472880423069				6.573732,30.499043	-86.10289,-67.5937				-17.722195,-34.455547		-69.87714,9.408788		115.98381,-10.833933		26.720999,-64.46172			58.00267,-84.057755	-84.559265,-1.0430144				39.31104,65.65828		-19.029799,70.773445		89.522896,-46.334538		6.284174,92.73706
					0.1307300180196762	0.1751406341791153	0.1312965452671051	0.12067124247550964	0.12784884870052338	0.13485409319400787				2.040267,-47.430943	77.17609,-83.46967				-17.706882,-34.450768		-69.14545,8.846715		118.412315,-10.248806		25.545824,-63.503925			-57.574585,-59.44783	-84.59388,-1.06073				40.410515,-55.9259		-119.76442,-10.060438		113.69353,14.74072		6.414754,92.73772
					0.12969911098480225	0.16181522607803345	0.13078628480434418	0.12032616883516312	0.12637026607990265	0.13508832454681396				60.65572,-26.486599	69.30539,-85.84028				-9.707635,-78.943214		-69.29366,7.846797		116.2502,-9.197238		26.172823,-64.43134			-8.271114,32.52158	118.729225,-18.471025				41.692825,30.611015		-23.158821,48.65761		113.858475,14.801736		5.457733,93.10512
					0.12421943247318268	0.15090541541576385	0.12450477480888367	0.1210339143872261	0.11369607597589493	0.140095055103302				6.0432925,29.216415	-115.695694,-28.61496				-9.702815,-78.98015		-37.540325,25.794664		115.34487,-11.919048		3.9671547,-61.948826			58.03045,-84.045456	17.347588,-23.770876				73.15273,6.959136		-53.85538,98.72535		113.56382,13.724494		5.4299264,93.743996
					0.10981389135122299	0.13481129705905914	0.12921713292598724	0.12025824934244156	0.11585403978824615	0.13256551325321198				6.5690603,30.500671	-117.55982,-27.971695				-9.605221,-80.79013		-36.994072,25.277952		113.67805,-12.4211235		-23.578274,-54.90989			58.06421,-83.999275	75.68864,15.533208				73.287964,6.9044724		-24.083918,47.787384		71.456276,75.25096		8.216283,-84.41259
					0.1311679184436798	0.13894478976726532	0.12648870050907135	0.11881297826766968	0.11652309447526932	0.13541172444820404				-15.812048,-20.687035	-117.20373,-28.140985				94.65385,-51.41934		-68.77523,-6.3810034		113.482956,-12.451035		26.35218,-64.35998			-52.85132,29.23331	81.81489,10.619309				73.14638,6.9803762		-28.575216,-95.142075		113.25622,15.691463		7.1242986,-84.24411
					0.1290232539176941	0.138126403093338	0.13307666778564453	0.12324152141809464	0.1146797463297844	0.13493561744689941				56.625282,73.70423	-117.16816,-28.434608				-9.607924,-80.76578		-49.6116,56.65666		113.09407,-12.110113		-22.186125,-57.025524			34.950405,12.22114	118.832054,-18.480759				73.28431,6.9280834		-19.321812,71.262276		112.78681,13.401697		5.78864,-84.16081
					0.12198592722415924	0.14862334728240967	0.12692564725875854	0.1254955381155014	0.11331609636545181	0.14486856758594513				6.574103,30.499498	-117.29115,-29.103971				-19.6452,-82.26462		-63.783398,70.141754		113.10746,-12.152685		-22.75428,-58.125206			57.99906,-84.06023	27.683615,-27.018637				95.16706,8.520573		-28.264343,85.71804		113.36076,13.306588		44.332943,-9.398356
					0.13097447156906128	0.15687617659568787	0.12052404880523682	0.1336853802204132	0.11004605144262314	0.15063822269439697				55.78951,-84.977234	-44.39753,-30.196074				-19.645864,-82.26787		-53.670624,-66.15432		80.15581,46.163345		-22.79142,-58.15702			28.522316,24.432455	-43.336136,-104.89898				-1.0252047,94.277275		-28.812702,86.070724		99.15886,57.33257		46.521973,-8.957097
					0.11030428856611252	0.14653992652893066	0.12939192354679108	0.1331023871898651	0.12665019929409027	0.15718509256839752				15.691776,-28.314686	14.380935,-114.841606				-19.645796,-82.26903		-70.308624,51.598328		111.86696,-10.433733		-27.407612,-60.10136			-78.23194,30.065351	68.646614,-88.13386				41.69214,30.60403		-30.037947,86.80402		85.75896,-42.04239		-12.352599,-30.48393
					0.11555452644824982	0.13856041431427002	0.12418213486671448	0.12017454206943512	0.125554621219635	0.12908360362052917				15.729826,-28.226698	26.171406,-28.655745				1.1982015,-37.033493		-51.124477,38.701202		112.42912,-11.275079		-22.737333,-58.16551			-78.14142,30.136553	19.250961,-8.992794				73.15071,6.949782		-28.622894,85.97688		86.0359,-41.92241		89.878784,8.350894
					0.17152516543865204	0.1389574259519577	0.13345597684383392	0.11970216035842896	0.13142307102680206	0.13510845601558685				54.521427,-84.27717	31.32272,-105.43273				1.1985581,-37.031815		-104.51346,10.503249		111.26297,-9.627702		-27.57592,-59.25762			29.90479,24.46101	114.88141,-20.656397				73.291794,6.8972936		-29.424238,86.514244		81.59703,-42.77177		82.30011,-4.0875363
					0.16131986677646637	0.15607042610645294	0.13633105158805847	0.12768420577049255	0.13472150266170502	0.13477367162704468				56.42963,-85.40303	5.9067864,-113.89439				37.0844,-69.577286		-89.90963,-17.937212		100.64915,0.4427846		24.020418,-65.5261			29.755941,23.520107	114.94104,-21.315777				73.13963,6.929673		1.2454009,20.493958		85.81088,-42.14703		-14.705865,-38.959957
					0.11985278874635696	0.12931697070598602	0.1368127465248108	0.123087577521801	0.13196688890457153	0.13181886076927185				-21.527893,-17.43856	5.9055624,-113.894066				38.140774,-70.456635		-67.76785,-11.720548		81.10464,46.7408		23.889484,-65.69789			-82.23237,7.8030496	110.83645,-22.642582				36.202198,-4.631191		-29.491419,86.5568		79.46832,-43.743626		50.04984,-10.636184
					0.11721234023571014	0.10445532202720642	0.13113108277320862	0.13495059311389923	0.13280503451824188	0.13655836880207062				6.5734076,30.50018	-36.41303,-39.32146				38.020214,-70.4392		-107.12419,30.344625		79.80221,45.38991		23.895607,-65.69663			58.03045,-84.045456	112.37397,-22.120724				8.552019,78.64409		-31.517965,90.5335		44.700573,-37.027927		50.077686,-17.064415
					0.11391294747591019	0.1271253228187561	0.13019222021102905	0.1262231469154358	0.12427055090665817	0.1370890885591507				22.506866,-40.884773	-43.931477,-30.970818				38.01271,-70.51463		-69.90774,2.0154865		79.81612,45.351665		24.342878,-65.73964			22.680927,-11.694859	77.707405,-76.02298				14.291196,8.704467		-32.135082,87.91262		76.876816,-45.59765		50.049206,-10.637462
					0.13696220517158508	0.16159404814243317	0.13287781178951263	0.12035686522722244	0.1278448849916458	0.1385265737771988				60.89244,-26.103989	3.1328356,42.370815				37.993073,-70.40634		-58.96279,63.086384		81.40129,49.5717		24.186205,-65.699646			-8.41691,32.4007	118.901405,-18.771854				15.397509,11.292423		-33.15757,89.45576		76.92041,-45.559776		7.1258564,-87.78517
					0.13551941514015198	0.15364186465740204	0.1325116902589798	0.12782904505729675	0.13385072350502014	0.13699793815612793				61.235245,-26.546326	-48.498226,90.65502				37.19475,-69.782196		-81.63983,53.978203		74.57218,47.55576		23.855478,-65.704445			-8.232584,32.477383	77.70505,-76.02247				98.43848,9.198062		-33.7388,88.900345		76.24104,-45.392384		-13.972388,-38.50371
					0.1353253573179245	0.14877383410930634	0.1332741230726242	0.12403302639722824	0.13568516075611115	0.13084304332733154				28.525589,38.55625	-46.664127,91.89977				36.94688,-69.601715		-82.34041,52.14534		77.268684,48.057274		23.855598,-65.70483			-5.9512715,66.841644	80.84364,8.2944565				4.412083,83.434555		-33.85614,88.64		76.2662,-45.333973		27.250032,-21.094051
					0.13040751218795776	0.15492744743824005	0.1309438943862915	0.12338563054800034	0.1326456218957901	0.13465522229671478				8.264622,-61.913578	-47.849598,90.978165				38.595913,-69.19075		-57.58602,23.851917		81.35416,48.036373		-23.371922,-54.429874			-53.721397,19.546535	26.881006,-26.050907				-14.884631,-99.17842		-33.484425,89.53783		112.48775,11.547405		27.24904,-21.09492
					0.1358201950788498	0.1475389450788498	0.14197643101215363	0.12833401560783386	0.11585403978824615	0.15016959607601166				-7.292111,-35.921883	-53.93451,92.59745				38.60158,-69.178024		-66.71184,46.89742		79.93651,47.545708		-22.108675,-56.786503			-45.78335,-1.8527182	77.70839,-76.0243				23.72952,-15.064533		-34.630295,90.533966		112.76897,12.521096		35.725105,-15.657162
					0.15871715545654297	0.13459259271621704	0.14206290245056152	0.1188119649887085	0.12551221251487732	0.12620185315608978				2.0110464,-47.34406	-52.58366,91.40265				38.50927,-69.19073		-58.459362,-13.982879		80.45748,48.58507		-4.9598117,-52.61574			-58.31112,-57.809242	112.207924,-20.129618				18.17113,-0.32717142		-35.638115,88.16066		107.920105,64.14303		27.234259,-21.49692
					0.10922705382108688	0.14623214304447174	0.12222125381231308	0.13278819620609283	0.1251903623342514	0.1513873189687729				22.511301,-40.943115	-53.35711,92.28987				38.218082,-70.12705		-79.381294,-5.4482985		80.15237,48.805088		28.924795,-61.030254			-7.224117,-31.818687	112.25494,-19.962603				0.68826467,84.145096		-35.570248,89.71984		107.88028,64.11		27.250246,-21.09398
					0.1160828173160553	0.14838716387748718	0.12222125381231308	0.13112038373947144	0.12257679551839828	0.15098413825035095				61.310677,-26.892765	-52.89587,92.43162				37.35326,-69.6559		-78.91019,-3.631874		80.02073,50.45217		-22.791075,-55.995377			-3.1131735,32.945076	113.651024,-21.919611				3.0799072,87.48588		-107.17791,-47.482407		127.11825,11.809855		27.2491,-21.094831
					0.14840686321258545	0.15179429948329926	0.13974182307720184	0.13222743570804596	0.11523477733135223	0.149053692817688				58.760864,75.21778	4.8749914,41.207726				34.45768,-70.823494		-79.39035,-5.4539957		80.18863,47.592655		7.931309,-67.98927			34.950222,12.221641	110.72948,-22.331646				41.72957,30.799532		-88.87485,-50.39023		85.250755,-43.768005		27.249392,-21.095076
					0.15449823439121246	0.13391917943954468	0.14644980430603027	0.12565620243549347	0.12565012276172638	0.13563477993011475				2.3752491,-27.466848	4.335319,44.90048				-30.087423,-49.19367		-79.512955,-2.6793022		79.48859,50.951775		-7.0958405,-48.6788			-67.29453,-41.594707	111.953026,-21.913612				33.678722,-26.487381		1.7971727,72.039894		113.793724,15.447862		27.249014,-21.09493
					0.15477809309959412	0.1324813961982727	0.13687893748283386	0.13609625399112701	0.1350470930337906	0.1545780599117279				-7.0934124,-35.606716	4.3133473,43.918				34.25454,-70.90577		-79.34111,-1.2433002		77.79641,49.24042		-27.484606,-60.472874			-67.06165,-40.677673	118.693214,-18.784952				34.511322,-25.981037		-103.70104,-47.79984		102.35534,67.6033		27.249802,-21.557758
					0.15180142223834991	0.14334039390087128	0.1425073742866516	0.13012640178203583	0.13174232840538025	0.1376934051513672				-7.093252,-35.605545	-6.419065,56.220417				1.2071766,-37.02981		-86.76979,48.698322		77.47157,49.810074		-10.007412,-65.19395			-67.06165,-40.677673	71.43939,-31.481707				85.82242,4.3073654		-90.298325,-46.762875		110.49396,65.271996		27.242968,-21.611742
					0.1519244909286499	0.14910301566123962	0.136565700173378	0.12531112134456635	0.13366690278053284	0.14108505845069885				-14.681696,-19.746283	-6.405073,56.24021				-14.607323,-80.19		-78.509056,-4.378917		77.047874,51.5489		-5.6179924,-52.58663			-71.111595,27.332682	83.29793,28.687899				85.82201,4.3100524		-99.29172,-66.23319		89.55918,-43.331207		75.963875,-17.507313
					0.10119346529245377	0.10753297805786133	0.13676191866397858	0.1281639188528061	0.1331373006105423	0.1366632878780365				5.783072,28.977747	-0.9028964,12.583974				-11.838801,-87.45977		-103.63938,43.635723		77.909225,50.48453		-6.834534,-58.285645			58.01972,-83.89529	82.178955,28.677456				9.760823,15.736805		-76.88172,64.64881		109.419044,-46.47676		75.62898,-17.598232
					0.1641075313091278	0.13577060401439667	0.13838082551956177	0.12219326943159103	0.1450008898973465	0.13181212544441223				58.79497,75.196915	-0.83786166,12.401391				-12.451949,-85.1466		-97.43032,44.398876		76.33284,50.40697		-7.9554067,-63.486156			34.950233,12.221518	82.17941,28.67698				71.09288,-65.475204		-75.11642,65.55445		104.25496,-41.347607		75.27591,-17.61637
					0.15204448997974396	0.14230893552303314	0.13806024193763733	0.12102728337049484	0.1324293166399002	0.12950778007507324				61.166508,-26.502432	-45.54491,-28.34276				-12.268166,-85.75797		-103.61873,43.628777		77.37033,50.046356		0.7629655,-58.838383			-8.322466,32.468906	82.695404,28.701002				13.22378,9.378132		-52.51748,100.66787		103.62388,-41.009865		8.054811,-86.914925
					0.15480667352676392	0.13800981640815735	0.13220304250717163	0.11935783922672272	0.1381560117006302	0.1411050707101822				6.0433693,29.217123	30.709478,-88.92883				-11.835434,-87.51529		-97.41396,44.378864		77.33736,50.05421		0.18551625,-67.801796			58.00267,-84.057755	82.17877,28.677551				60.84181,48.543316		-71.658264,66.28564		101.26666,-42.364082		50.049614,-10.637274
					0.1511964201927185	0.13148172199726105	0.1401941031217575	0.12243831157684326	0.14509226381778717	0.13667966425418854				-15.904532,-20.759777	-0.35491532,-106.21169				-42.823612,-59.9496		-103.53451,43.568226		79.15136,46.46791		7.866067,-67.898056			-53.282597,28.220623	87.85255,42.848488				21.331238,1.6233959		-68.29897,68.26905		106.589485,-42.20403		25.802204,4.298086
					0.14894674718379974	0.1436089128255844	0.13509181141853333	0.12202995270490646	0.1393677294254303	0.1399015337228775				53.647446,-84.4152	-80.050735,-69.21644				-2.8508677,-78.21034		-103.1466,43.54198		78.83287,45.856564		-7.611792,-46.3542			31.18245,24.482615	43.256115,12.312107				-3.8273525,83.02248		-122.35328,-4.865402		101.26549,-42.363083		44.422737,-16.530642
					0.12430346757173538	0.1453685760498047	0.13502921164035797	0.11697810143232346	0.13992224633693695	0.13479280471801758				6.018053,29.196815	-80.67794,-75.878685				-13.815496,-94.03687		-91.73109,-17.364513		76.6791,47.392868		-7.53235,-49.84419			58.06421,-83.999275	43.98594,12.661249				46.48213,68.897964		-123.352455,-8.870898		105.30521,-42.546696		43.492424,-16.698385
					0.14524967968463898	0.13872268795967102	0.1362459659576416	0.12001238018274307	0.1538902223110199	0.1307133436203003				24.43181,-40.62828	28.899612,-86.734764				-14.003355,-93.18487		-103.462326,10.266787		78.76294,46.884262		-10.320813,-49.43384			-3.796701,-34.84859	44.38781,13.500689				-15.398405,-98.52288		59.827583,6.797408		106.59012,-42.203827		43.612877,-9.699229
					0.12231659889221191	0.14150914549827576	0.1362459659576416	0.11631588637828827	0.14017009735107422	0.1340518593788147				59.15645,75.21248	17.447989,-93.25346				-13.934031,-94.108475		-103.4646,10.268195		77.30164,46.807724		-10.353462,-49.368847			34.471104,13.1201515	44.90556,14.274967				42.651314,53.755844		-39.729954,78.55619		106.062675,-43.100426		43.206345,-9.887177
					0.12635909020900726	0.1434221714735031	0.1382702887058258	0.11520805954933167	0.1331540197134018	0.13129909336566925				6.0433693,29.217123	-37.9167,-44.21073				-13.877888,-94.09498		-101.229454,7.3077836		78.737885,47.065742		2.4484484,-84.24508			57.99906,-84.06023	87.92311,42.54742				33.80057,-16.048058		-82.95867,75.78535		104.42873,-40.907417		43.719173,-12.2517805
					0.1460382342338562	0.13731154799461365	0.13820846378803253	0.1182590126991272	0.09944088757038116	0.12737131118774414				53.369644,-84.419426	34.475723,-111.554596				-8.505119,-89.54498		-77.11726,51.86081		71.36547,33.84531		2.4145865,-84.28776			31.501087,24.65673	81.344025,28.516062				32.98909,-15.975286		-84.41678,77.92765		106.76461,-40.928585		43.98645,-9.81264
					0.12989281117916107	0.14020490646362305	0.12781301140785217	0.12023919820785522	0.15188491344451904	0.13187275826931				21.908213,-39.563816	-88.60896,-72.81151				-8.333761,-89.5229		-104.27223,7.957764		78.744965,48.149635		2.3868666,-84.03666			-5.972849,-33.11066	37.778835,-66.71153				7.822255,78.12208		-98.96369,47.797035		106.296875,-41.57752		41.769684,-3.641823
					0.1510852426290512	0.13658764958381653	0.12781301140785217	0.11816716939210892	0.15007837116718292	0.12640182673931122				28.078785,37.493904	-39.57906,-31.458448				-8.602705,-89.46671		-104.17419,7.869269		79.04955,48.71062		2.2291296,-84.42813			-5.9693613,66.648705	-43.152542,-105.08417				7.1736813,77.775566		-50.248695,98.342064		117.73369,18.267603		48.18213,-11.52676
					0.14165423810482025	0.1309475600719452	0.1408185511827469	0.12290360778570175	0.145896777510643	0.1325603723526001				23.835743,-40.564507	39.000317,-93.00942				-8.576882,-89.487564		-103.64823,6.7901154		78.74375,48.163746		-7.5305667,-49.830276			-6.0427747,-32.8987	43.468956,25.451061				42.026104,64.00622		-58.310658,94.24431		101.26659,-42.363544		48.180023,-11.526576
					0.12818144261837006	0.1463795155286789	0.15326957404613495	0.13589206337928772	0.14407621324062347	0.1506066471338272				2.0390718,-47.429485	39.04333,-93.036545				-7.6067853,-89.95611		-101.042015,11.557703		79.29769,48.879467		-10.329723,-49.411503			-57.610397,-59.466465	73.80255,-29.606836				42.101765,63.9256		-56.00811,98.36431		104.43005,-40.906635		43.81924,-11.655644
					0.12603263556957245	0.14234431087970734	0.14385654032230377	0.11729776859283447	0.145896777510643	0.12765154242515564				-7.155315,-35.536633	40.519302,-92.68537				-7.3908343,-90.06199		-95.63501,6.4372077		78.266335,47.09909		-10.361545,-49.34515			-66.94633,-40.742275	45.689095,26.609314				42.09931,63.947193		-1.3352255,23.569914		104.42859,-40.906517		44.06745,-10.840758
					0.1472455859184265	0.1378890573978424	0.14195604622364044	0.11884755641222	0.14304956793785095	0.13060183823108673				57.665672,75.64626	40.514957,-92.69241				-8.49405,-89.5155		-63.22687,-39.574463		78.28247,46.940434		29.03527,-60.89319			68.04218,7.3841424	43.468353,25.452265				41.79654,64.139565		-123.31991,-5.8964267		105.41773,-38.100376		44.15016,-10.666961
					0.12891077995300293	0.1457909345626831	0.13178348541259766	0.11952636390924454	0.10624285787343979	0.1344095766544342				28.111734,37.55481	26.87648,-102.00777				-8.401739,-89.4817		-87.62258,22.660376		78.049576,45.60273		-27.7204,-60.380432			-5.951131,66.8418	43.986115,12.660994				41.76957,64.23879		-124.44335,-9.4976635		105.055756,-37.385193		49.38043,-16.32269
					0.14900068938732147	0.13940784335136414	0.12779617309570312	0.11635984480381012	0.1031486839056015	0.12865976989269257				61.24797,-26.498594	27.182058,-102.72211				-8.65266,-89.54147		-101.04316,11.557441		77.44219,45.765755		-27.449007,-60.2408			-8.166816,32.549896	44.26958,11.709223				28.96345,6.7285204		-69.32707,67.72913		106.69077,-38.95063		41.769024,-3.6417217
					0.14798325300216675	0.13395214080810547	0.14327198266983032	0.12712964415550232	0.1392812877893448	0.1388883888721466				61.498116,-26.316706	30.620968,-88.28128				-10.894249,-92.42535		-102.65596,11.385785		78.775635,46.40165		-27.762066,-60.41064			-8.322466,32.468906	19.32359,-8.926868				28.597637,6.7659616		-57.25243,96.56129		104.428795,-40.907936		43.698944,-13.04966
					0.12199747562408447	0.1408163607120514	0.12671132385730743	0.09688431769609451	0.13024099171161652	0.11987370997667313				61.692238,-25.99089	28.137884,-103.91839				-11.896678,-93.48042		-95.63476,6.4377174		81.337,41.251396		-27.383278,-60.22655			-8.168874,31.325754	63.20831,100.58052				38.69251,9.155754		-119.28095,-8.569881		100.834404,-36.6008		48.591484,-12.583139
					0.14369499683380127	0.1370925009250641	0.12757346034049988	0.13022729754447937	0.13643576204776764	0.1479061394929886				-15.790425,-20.497131	17.90886,-92.167244				-11.337735,-92.83943		-101.47588,12.344665		81.70356,42.978874		-27.262556,-60.720505			-53.096043,27.912464	68.65287,-33.06455				85.806244,4.2962275		-123.44237,-4.343683		103.41463,35.78331		43.61007,-14.096762
					0.12003474682569504	0.1369972676038742	0.13257308304309845	0.09057337045669556	0.12756317853927612	0.10883068293333054				58.10159,76.26699	18.574015,-91.27199				-11.92497,-93.18438		-49.933086,-41.32388		69.32134,39.10586		-27.69364,-60.51565			66.96331,7.031693	95.72121,23.569166				51.75661,-32.322884		-123.427376,-10.525832		104.428955,-40.90748		49.486404,-12.828368
					0.138429656624794	0.14862780272960663	0.12630923092365265	0.13069187104701996	0.13254398107528687	0.14055794477462769				60.99313,-26.508577	26.778433,-102.96316				-12.43818,-93.85568		-62.51167,-39.894276		69.16808,38.648502		-5.3874397,-45.52368			-8.322466,32.468906	71.34399,-33.77957				41.16273,49.959637		-50.807228,-49.019447		103.37818,-40.19106		47.878906,-8.983281
					0.15867555141448975	0.14462891221046448	0.1233738362789154	0.13368840515613556	0.10184881091117859	0.13573651015758514				55.823917,-84.54148	39.253994,-92.29095				-11.731519,-92.47807		-51.00736,-65.403725		62.71533,59.49488		-5.160215,-45.316967			29.338182,24.731396	71.11527,-34.815327				40.996887,50.01009		-117.58424,-8.999464		96.16086,-36.494015		43.19304,-9.719664
					0.12966489791870117	0.15468434989452362	0.14124077558517456	0.1285095363855362	0.12499643862247467	0.1212056502699852				55.932293,-85.16286	38.9752,-91.97114				-11.74757,-92.4264		-50.987827,-67.06696		78.290344,33.53182		-4.8933835,-46.015896			28.522663,23.738644	68.671,-32.956085				40.979538,50.017525		-61.204792,47.984806		95.71818,-36.630085		43.462708,-9.525823
					0.15124361217021942	0.15006372332572937	0.13586750626564026	0.11077922582626343	0.13391201198101044	0.10856514424085617				-16.03527,-20.617016	39.345905,-92.38718				-10.431109,-95.090385		-51.991375,-66.47328		59.25053,65.83073		0.26294392,-75.08907			-53.190422,28.348349	71.36433,-33.92458				40.982147,50.016327		-70.097305,78.72771		102.437294,-38.284115		48.06078,-11.815635
					0.12095780670642853	0.13850724697113037	0.1468876302242279	0.13077037036418915	0.12539353966712952	0.1453828662633896				18.14095,-28.25924	40.201267,-93.78169				-10.361893,-94.89769		-51.429386,-66.2857		59.239605,65.83232		2.558397,-77.407616			-80.05922,33.786186	71.43947,-31.4816				40.9963,50.01037		-69.14464,71.29678		102.41256,-38.292416		47.90814,-9.027861
					0.14223162829875946	0.13502903282642365	0.1468876302242279	0.1374387890100479	0.13610661029815674	0.1544043868780136				45.23895,10.26185	40.2034,-93.767685				-10.529005,-94.97066		-51.145557,-67.14895		61.489174,63.632862		2.6126382,-77.4824			-79.021835,21.398617	68.218124,-29.957172				42.086643,52.910393		-33.991367,87.04577		96.156395,-36.49309		46.7691,-9.216246
					0.12802860140800476	0.13812994956970215	0.1344308853149414	0.12990321218967438	0.1365319788455963	0.14386606216430664				8.162881,-62.272827	28.669847,-89.33701				-11.865509,-92.473		-53.209454,-66.686165		60.677544,68.98579		-21.893127,-56.77076			-53.607075,19.38305	95.70818,23.479446				40.97899,50.034443		-94.42379,-55.197308		101.86942,-35.186893		45.162907,-9.3277
					0.14067785441875458	0.1337231993675232	0.13027817010879517	0.13271135091781616	0.1290750354528427	0.13932566344738007				7.611279,-62.31675	71.17177,-84.05297				-11.593935,-92.89426		-51.76953,-67.26882		61.323708,63.684727		-10.786429,-39.947075			-53.721153,19.546577	68.65404,-33.061478				94.70241,18.26688		-95.14656,-53.666363		101.86422,-35.182312		45.34891,-7.365101
					0.12636446952819824	0.13646626472473145	0.13929523527622223	0.12513096630573273	0.12815974652767181	0.1401010900735855				25.205212,9.604399	-114.04679,-26.605143				-12.023458,-93.449356		-56.89508,-64.9456		60.75191,66.031876		-10.788449,-39.947838			32.137596,-52.354004	71.43944,-31.481703				14.623889,5.210534		-40.704445,-28.734419		99.21526,-36.20285		45.348793,-7.3653393
					0.14526957273483276	0.1348409205675125	0.14645874500274658	0.12531112134456635	0.1341625452041626	0.14108505845069885				56.0391,-84.6191	-114.62941,-26.206299				-11.265432,-92.6319		-55.176727,-65.15319		61.986652,68.33018		26.067865,-43.113102			29.377457,23.440514	71.43881,-31.480993				18.395067,3.4972765		-44.62155,42.13956		100.404465,-36.224846		45.348892,-7.3654523
					0.12598451972007751	0.14247670769691467	0.1515582948923111	0.11697810143232346	0.13796168565750122	0.13479280471801758				59.08136,75.20321	-114.768875,-25.45028				-12.202475,-93.6991		-57.65808,-65.917755		60.80842,65.78712		1.4400632,-85.920265			34.448162,13.170664	68.926765,-30.95538				15.674905,0.96352917		-44.469193,41.923916		100.0364,-36.078724		45.348793,-7.365334
					0.14747671782970428	0.13863898813724518	0.15480539202690125	0.11520805954933167	0.1384897530078888	0.13129909336566925				56.201782,-85.01624	-114.44274,-25.937695				-11.383828,-92.83777		-55.369892,-64.41183		59.790115,67.42081		0.83589625,-76.6253			28.522663,23.738644	73.80375,-29.607458				97.15467,46.26194		-67.40741,83.69355		100.03795,-36.078568		43.73677,-12.743587
					0.12395814061164856	0.13866151869297028	0.135831817984581	0.12712964415550232	0.1567661464214325	0.1388883888721466				6.04348,29.216667	-114.5601,-26.033533				-11.072246,-92.478195		-57.796825,-65.94619		59.689808,67.27661		1.4903754,-86.19693			58.05696,-84.03402	68.96022,-30.869875				94.3246,11.384038		-44.141655,41.214912		102.44016,-40.0239		44.03509,-13.621279
					0.12676040828227997	0.14539600908756256	0.13440988957881927	0.09688431769609451	0.14963416755199432	0.11987370997667313				0.62492305,-16.803997	-113.409744,-25.827305				-10.949393,-92.139435		-56.965977,-66.5832		60.138607,67.25451		-5.7682867,-46.97971			-24.67317,33.68358	79.89493,-27.371				56.677273,-4.537149		-45.52311,41.939156		96.527885,-36.589806		44.954933,-10.019734
					0.14742663502693176	0.13879293203353882	0.1246287077665329	0.13022729754447937	0.15767456591129303	0.1479061394929886				58.97903,75.15926	-113.61187,-28.375668				-13.529366,-93.97244		-56.35142,-67.114716		58.566433,68.91607		24.998405,-42.806934			68.75355,9.2378	54.654984,1.6643473				94.451935,18.903694		-45.064583,41.67131		106.59022,-42.20352		47.18664,-9.722369
					0.12470985949039459	0.1415441930294037	0.12724007666110992	0.09057337045669556	0.1512303501367569	0.10883068293333054				56.724087,73.71483	-114.83297,-27.56957				-12.655116,-92.40808		-54.409393,-66.76684		59.708584,62.91		52.14225,-21.46152			68.8839,8.516265	62.564404,-5.6452765				57.00463,-4.630956		-67.23642,83.516624		103.276054,-42.15544		47.256702,-9.790957
					0.1327974647283554	0.14005735516548157	0.12891508638858795	0.13069187104701996	0.16124391555786133	0.14055794477462769				25.260925,9.572243	-115.76695,-26.810093				-13.927134,-94.032135		-56.124092,-66.57649		58.683846,68.87443		51.996407,-21.290373			31.422707,-52.616623	70.82467,-27.879019				94.99981,17.806551		-44.317295,40.93059		109.46965,-38.136574		47.18688,-9.722519
					0.1525574028491974	0.13664743304252625	0.12891508638858795	0.13312415778636932	0.12711384892463684	0.14058953523635864				21.485775,-27.272232	-116.08548,-26.332561				-13.849459,-94.32657		-56.571655,-65.604965		58.57022,68.79744		51.95256,-21.26656			-7.714784,-29.906704	71.80703,-28.736261				97.90999,53.949886		-40.90788,-28.519665		105.45069,-41.804077		47.18624,-9.722569
					0.12428682297468185	0.14461888372898102	0.12882468104362488	0.1374387890100479	0.14938245713710785	0.1544043868780136				58.031025,76.264465	-116.72845,-27.234585				-14.072358,-94.12387		-54.11783,-62.932034		58.94519,68.97667		-5.7003655,-70.5768			66.9873,6.99919	64.12582,-5.453798				97.33961,45.286842		-105.55818,-55.19112		104.16875,-42.865448		48.46789,-8.176081
					0.1452898383140564	0.14072644710540771	0.12882468104362488	0.12990321218967438	0.13707266747951508	0.14386606216430664				61.999115,-25.963886	-117.40611,-27.142218				-14.08379,-92.819046		-53.31443,-65.65863		58.451965,69.02028		52.297733,-21.524036			-7.580188,31.73724	63.208347,100.58046				79.23406,-14.453705		-105.45122,-55.437035		104.45944,-40.260273		45.162186,-9.328027
					0.122319795191288	0.14078156650066376	0.13734309375286102	0.11831456422805786	0.1301501840353012	0.15861086547374725				22.504238,-40.90059	19.171528,-7.531828				-9.16576,-89.46995		-52.904648,-68.018234		58.379757,69.81736		52.185246,-21.526802			-6.857731,-31.861158	40.127872,79.464874				96.45453,9.017793		19.072342,-83.53094		47.626915,42.10067		45.162838,-9.327734
					0.13326215744018555	0.14191962778568268	0.14334113895893097	0.13640129566192627	0.13952989876270294	0.163362517952919				24.30387,-40.614017	-32.425106,-40.10516				-13.396595,-91.920235		-53.55122,-66.77779		59.194466,69.88621		51.774506,-20.954824			-4.142645,-34.33641	65.636444,99.357376				95.44943,5.249436		19.32555,-83.66384		53.66629,34.995754		48.515724,-8.324462
					0.14233988523483276	0.13572923839092255	0.14810265600681305	0.13280849158763885	0.13287286460399628	0.15923380851745605				24.449575,-40.63083	-47.9352,-30.840218				-13.223145,-91.9017		-53.59808,-66.59325		56.81072,70.11049		52.220737,-21.554657			-3.7965708,-34.84887	63.20967,100.581764				95.45,5.249122		11.602229,-29.850348		104.01146,32.381905		45.16291,-9.327671
					0.1432609111070633	0.13298040628433228	0.14810265600681305	0.14911261200904846	0.13587696850299835	0.1664048582315445				57.966866,76.07562	-46.500427,-32.07631				-9.637129,-89.576775		-67.7736,35.03747		51.99612,67.459045		51.96725,-21.288605			66.95386,6.874174	101.46749,12.918731				28.1913,-5.2084618		11.812665,-30.08106		101.83424,31.969902		45.349007,-7.365259
					0.149293914437294	0.14264895021915436	0.1477888524532318	0.14388613402843475	0.13671918213367462	0.14879445731639862				57.977646,76.137924	76.570984,-82.40368				-13.226514,-92.11264		-69.71396,31.250784		54.46373,70.10015		52.341923,-21.681976			66.95443,6.874148	63.20959,100.58188				91.462746,8.412162		20.595602,-71.85356		81.280655,43.217278		45.34886,-7.365144
					0.12724655866622925	0.13690584897994995	0.1313234120607376	0.14388613402843475	0.15366210043430328	0.14879445731639862				15.861367,-27.853788	-48.05553,-30.735119				37.2486,-76.27688		-90.95525,-17.421116		55.438877,68.03172		52.219276,-21.874704			-77.69072,30.432041	61.577904,100.392395				92.44238,8.591102		11.919783,-27.36754		76.57081,63.089146		43.737408,-12.743113
					0.13885954022407532	0.13539549708366394	0.13417144119739532	0.10936259478330612	0.1628805547952652	0.13059495389461517				28.62137,38.76211	-47.031353,-30.0667				-18.203722,-87.58639		-67.83807,34.84609		54.123043,68.8565		51.913307,-21.184444			-5.658101,67.274086	63.19551,103.128174				94.33012,11.350799		12.116375,-29.25031		75.11464,63.7492		44.035294,-13.621178
					0.14029213786125183	0.13924935460090637	0.13400158286094666	0.13958530128002167	0.13300956785678864	0.1768341213464737				-13.041943,-3.9279244	-114.80921,-27.861467				-29.951765,-48.80949		-69.68863,31.56827		54.28408,68.46843		52.372913,-21.558138			-42.016815,-70.21778	62.98837,98.78065				28.191324,-5.208289		18.346407,-84.1456		76.05711,64.04245		47.186523,-9.722501
					0.1286449134349823	0.1272800713777542	0.12811221182346344	0.13228097558021545	0.12938328087329865	0.13538944721221924				-27.40056,-46.967613	-115.96251,-24.22157				-24.186745,-44.424713		-53.51638,69.17924		53.043236,69.42521		52.13967,-21.36372			-51.16164,-64.394646	63.205708,100.872154				30.082764,-6.6566825		12.436378,-29.629004		76.448875,63.07171		43.21645,-16.006863
					0.14710570871829987	0.14009259641170502	0.1396331489086151	0.1314651519060135	0.12830980122089386	0.13514168560504913				-11.090694,-38.6649	-88.69941,-72.74377				-37.748283,-56.211884		-80.17883,58.126984		53.11596,70.173256		51.99586,-21.283722			-52.632187,-60.88515	65.20529,101.95429				91.51089,6.678503		18.630392,-83.875084		57.448814,29.659647		79.646996,-14.797233
					0.14769743382930756	0.13192537426948547	0.1231582835316658	0.13538673520088196	0.133014515042305	0.13489295542240143				1.0005922,9.184476	-6.916602,-128.67912				-22.93128,-76.9672		-80.06672,58.06728		53.000916,70.39808		7.801129,-67.232704			-22.465609,-10.880005	65.00665,101.63607				94.695114,5.640583		18.630587,-83.874374		54.736362,28.674006		77.33373,-0.20430577
					0.14349378645420074	0.1272251158952713	0.13156013190746307	0.1390540897846222	0.13085795938968658	0.1377376765012741				-16.399858,-2.2453651	72.999344,-86.69002				-12.644981,-78.19523		-95.2909,5.1917048		52.814873,68.455475		7.7742405,-67.29385			-36.935047,-74.14533	78.9353,31.86292				94.728065,5.158403		18.630585,-83.87428		114.92543,48.152657		77.31074,-0.37030467
					0.145440012216568	0.13026322424411774	0.13312235474586487	0.1444169282913208	0.1270492821931839	0.14489617943763733				28.194181,37.70658	71.085365,-84.06489				-19.47526,-82.57924		-79.244934,57.314716		53.107346,68.15297		7.701575,-67.0202			-5.658101,67.274086	78.90018,31.850334				97.37697,45.25059		18.959396,-84.067894		91.39069,35.457134		47.90126,-9.10207
					0.15132443606853485	0.1389729380607605	0.12917234003543854	0.13952992856502533	0.12267928570508957	0.1360844075679779				-27.401915,-46.96817	70.996,-83.43278				34.142605,-71.84891		-75.04863,48.833508		51.49305,69.66628		7.696878,-67.01407			-51.16188,-64.39526	41.258728,-62.216366				96.13773,8.474326		11.602245,-29.850376		114.92523,48.151882		80.22099,-14.453914
					0.14229969680309296	0.12970367074012756	0.1334414780139923	0.14075858891010284	0.12448059767484665	0.13798360526561737				4.1485777,-72.15475	71.14963,-85.73793				-0.91603863,-40.32709		-71.62896,38.247986		51.290066,70.0642		-5.5940237,-46.214905			-17.364365,5.4874597	41.29067,-62.195328				98.030914,9.034357		12.116334,-29.250425		0.07537035,118.29469		49.930477,-21.648592
					0.15192526578903198	0.1431259661912918	0.134171262383461	0.14224205911159515	0.13150349259376526	0.1401762068271637				13.506218,30.580694	71.55701,-84.85077				-54.273094,-32.414253		-73.995605,36.347534		50.97116,69.37019		0.9895115,-86.11717			11.347737,19.984928	85.62774,-12.52396				97.52405,9.528743		12.436259,-29.62819		-2.1214857,121.63777		50.520927,-15.766516
					0.12293185293674469	0.14418770372867584	0.13491138815879822	0.1391979157924652	0.12411493808031082	0.13128839433193207				17.88018,-28.084959	73.84023,-85.773636				-54.408604,-30.253433		-20.558321,-48.938168		51.531483,69.39626		18.832333,-5.8511806			-77.38395,30.475288	50.54721,81.91123				94.93772,8.3002205		-59.486755,77.92006		80.52004,32.322483		95.39058,16.57605
					0.12103704363107681	0.14047639071941376	0.13727839291095734	0.1442898064851761	0.12980490922927856	0.13810501992702484				18.157387,-28.258602	71.317085,-86.05655				-54.84472,-30.202997		-98.11067,-50.301083		51.561527,69.38159		-4.7949343,-65.05824			-66.42497,27.490652	52.554573,2.657266				94.93786,8.300165		65.89121,19.473621		80.48633,32.339985		85.80326,11.233932
					0.12631365656852722	0.1494351029396057	0.12927523255348206	0.1399315595626831	0.12331720441579819	0.13018710911273956				-12.737561,-83.676735	71.64363,-83.8575				-54.488537,-30.677185		-78.27237,55.584568		50.79075,68.4403		-7.362487,-63.480537			-13.950867,117.58815	122.391716,-18.841965				95.00554,8.571323		65.90848,19.428509		80.55755,32.363155		85.97483,11.142448
					0.1469936966896057	0.14362268149852753	0.12927523255348206	0.13680694997310638	0.12256987392902374	0.1277245134115219				-12.738803,-83.67311	68.58662,-83.746376				-54.950592,-30.565569		-75.20963,48.759148		51.06373,68.41319		0.5015352,-75.337944			-13.950867,117.58815	73.143394,18.368357				97.43157,8.74156		65.34742,20.919754		99.88182,53.321598		38.081226,-26.683279
					0.12656962871551514	0.1400306522846222	0.12608598172664642	0.1418478786945343	0.12256987392902374	0.14471542835235596				-12.740933,-83.6206	70.090096,-84.46286				-54.39033,-30.254396		-54.773937,21.950054		52.39229,67.91812		-2.3289933,-61.947063			-13.950867,117.58815	116.44968,-23.01404				28.745506,-6.504332		81.11926,35.52709		70.7695,-20.821003		-13.3864,-39.05129
					0.13285788893699646	0.13776414096355438	0.1305088847875595	0.13968311250209808	0.11908908933401108	0.13904288411140442				-13.271304,-3.9619188	70.428375,-86.011665				-54.46939,-30.678183		-89.55292,10.450226		53.381447,67.52862		0.27454075,-75.00449			-42.03852,-70.17706	18.878279,8.807325				27.98939,-5.9172406		65.39457,20.796484		124.20595,15.321141		-14.658868,-38.516747
					0.15319137275218964	0.13443727791309357	0.12405180931091309	0.13682575523853302	0.12090643495321274	0.13069888949394226				-12.665959,-4.3985715	72.85874,-85.32724				-10.43608,-94.77283		-90.85851,11.474696		57.80572,67.88988		-3.277282,-61.67752			-39.823193,-72.592255	49.18874,56.874203				94.67519,4.956461		-36.238102,62.97254		122.9466,20.009817		-14.705914,-38.959297
					0.1295129507780075	0.14305803179740906	0.13798508048057556	0.13776730000972748	0.11852292716503143	0.1379399448633194				61.212513,-26.896954	71.09207,-84.06155				34.088577,-71.77596		-93.695366,6.7625847		58.896458,67.19891		-2.5885737,-61.87918			-3.0439467,32.94722	49.094833,56.851826				94.675186,4.9564934		-85.72121,73.832054		123.830025,19.156528		-14.155708,-39.614258
					0.15104202926158905	0.13920091092586517	0.13812750577926636	0.13593865931034088	0.1348443627357483	0.13214640319347382				61.17349,-26.900578	72.82035,-83.78436				-54.38847,-32.46161		-97.86767,-51.196163		57.968475,66.91962		0.4136201,-75.15112			-2.8318982,32.983032	76.37298,25.463766				97.6104,43.932102		-28.916847,58.1676		124.336754,8.477563		39.231518,-4.0471497
					0.12732717394828796	0.13920016586780548	0.13743439316749573	0.13605837523937225	0.13220588862895966	0.13498075306415558				3.3463094,-73.34925	73.58052,-84.71828				-54.81317,-30.169966		-72.353836,38.64006		58.244984,66.44654		0.41380185,-75.14995			-16.801044,4.754929	93.49012,-70.080025				97.13273,7.781294		17.539276,46.97914		124.051285,8.137661		36.122925,-11.426561
					0.1498197615146637	0.14895012974739075	0.13439545035362244	0.14111419022083282	0.12732923030853271	0.14303922653198242				3.5319583,-73.15958	72.20283,-82.58197				-54.93829,-30.599009		-74.39934,37.02617		59.991653,64.91334		-0.7327749,-66.78672			-17.408749,4.9195905	93.14492,-69.35406				97.14556,8.676277		-29.287264,2.230038		122.6768,19.477928		53.323555,-21.954336
					0.13282214105129242	0.13666628301143646	0.1371091604232788	0.14528504014015198	0.1338677704334259	0.14415128529071808				1.749674,9.83477	69.878105,-83.1225				-54.36959,-29.930521		-81.7085,49.20758		55.655125,70.80835		1.2655623,-75.7654			-22.406736,-10.938119	79.05714,14.155792				97.18404,8.718119		-27.128408,1.9138186		123.702156,18.750729		50.04865,-10.637758
					0.13060981035232544	0.1331070363521576	0.13564452528953552	0.13617472350597382	0.1317843198776245	0.141500785946846				-12.888914,-83.65215	73.41005,-83.0762				8.274456,-52.091667		-89.97322,12.509597		90.14207,14.034577		1.2656133,-75.76537			-13.950867,117.58815	23.511755,6.857274				91.38561,7.3154273		12.374859,-29.146437		124.90981,19.548725		45.28604,-20.1551
					0.12713053822517395	0.14842398464679718	0.13658513128757477	0.13299600780010223	0.13425736129283905	0.13632172346115112				-12.898553,-84.094406	76.030174,-80.41658				-12.81789,78.83429		-87.867325,25.062124		97.15628,13.109404		1.2658273,-75.76509			-14.038525,117.44616	9.982283,-67.53411				97.3387,45.294506		12.61852,-29.5135		124.9232,19.253		44.400475,-18.729708
					0.1482735127210617	0.14155833423137665	0.13201837241649628	0.13360948860645294	0.1338677704334259	0.1396791934967041				-12.085695,-87.02389	77.26233,-80.96892				35.304585,-72.39735		-70.69026,37.47463		93.79303,-10.80905		-3.3203998,-61.736626			-10.645244,111.76197	81.795555,-16.01435				95.32095,8.42631		-19.02364,50.56849		123.37656,22.218271		49.956356,-21.64775
					0.12589025497436523	0.13841673731803894	0.15157218277454376	0.13552935421466827	0.14078755676746368	0.13533595204353333				18.1318,-28.249794	77.174194,-81.0804				36.962387,-69.7403		-73.20769,35.172623		102.567764,-3.358348		-2.836841,-61.87501			-80.02869,33.78921	10.824856,-67.32386				95.32091,8.426401		-30.717136,-103.25643		123.59914,22.158123		49.930977,-21.649826
					0.14727206528186798	0.13484105467796326	0.1471761018037796	0.13358688354492188	0.14078755676746368	0.13435618579387665				39.672783,4.169418	75.52967,-82.09312				36.32398,-69.967995		-3.202572,34.234856		118.71603,-13.437832		0.96592575,-75.50137			-90.84252,5.2927017	9.981986,-67.53416				98.66871,9.277437		-22.017902,-89.31448		124.11587,22.03993		41.86443,-4.534377
					0.12381918728351593	0.1347116082906723	0.13929438591003418	0.0988229289650917	0.13010527193546295	0.13400591909885406				58.734535,74.762314	76.8644,-82.262375				35.443073,-72.34879		-88.37513,23.227674		112.44088,13.5323		0.07389357,-61.13171			68.694496,8.902586	19.226059,-8.71098				98.66931,9.27731		-68.24268,6.652229		124.20969,15.3129015		50.077766,-17.064257
					0.13259592652320862	0.15135478973388672	0.13758373260498047	0.13463611900806427	0.12969373166561127	0.14681220054626465				58.408085,75.56564	70.818115,-82.19418				-7.4379644,-90.039345		-58.865925,66.90852		113.7986,16.83122		-0.78641766,-66.73105			35.22362,11.349046	90.20839,-15.652475				97.72217,8.737898		-68.15235,10.063431		124.21834,15.283519		52.78049,-21.304081
					0.15476864576339722	0.146698459982872	0.13770589232444763	0.13117451965808868	0.1357106864452362	0.1387302577495575				55.620262,-84.46565	73.282906,-81.66593				-10.436358,-95.00306		-67.68972,-41.287457		113.29054,16.392975		-10.78243,-39.947285			29.338182,24.731396	11.530467,-68.25951				29.17515,-9.145433		-33.09229,-104.76162		124.20717,15.320414		29.142899,-11.565881
					0.12652099132537842	0.13508449494838715	0.1437835991382599	0.14010486006736755	0.13210737705230713	0.1468859165906906				5.977913,29.160385	71.69387,-81.10287				-20.216452,-81.16577		-83.8206,54.541058		112.55163,16.35921		-0.47045028,-63.99836			58.03647,-83.956985	90.643394,-80.725426				28.964478,-11.74109		-36.41746,-92.36137		122.9424,20.009888		33.405552,-10.641127
					0.14702792465686798	0.13184531033039093	0.11939679831266403	0.10813184082508087	0.1372314691543579	0.1214672327041626				0.4688852,10.221354	-6.196467,-129.07622				10.130689,-21.685001		-84.206535,52.07255		111.67281,14.706333		-10.778166,-39.949104			-16.016539,-7.1158953	9.139759,-67.65685				33.4042,-14.09648		-21.999199,-89.32746		123.8302,19.156698		33.121517,-8.199634
					0.12451381981372833	0.1315990835428238	0.11669246852397919	0.11983204632997513	0.1322840452194214	0.15173116326332092				0.28107747,10.445551	-6.5590806,-130.94974				1.5957581,-44.777576		-55.255253,-68.339005		72.786095,19.342436		1.8846304,-64.73508			26.113613,5.1191273	9.934994,-67.82899				34.583656,-14.318071		-32.875584,-105.80001		124.3147,8.830666		7.5299854,-87.92799
					0.12762929499149323	0.14136053621768951	0.11729694902896881	0.09708897769451141	0.13434287905693054	0.12731602787971497				-5.617109,-53.08312	-6.286174,-129.81927				1.6181087,-44.809143		-62.17876,72.13112		72.135735,19.251467		-4.5702085,-65.45234			-9.036782,-3.8078852	8.562724,-68.83583				28.804708,-10.9972725		-37.361088,-94.40998		122.61324,20.637037		7.300792,-88.21105
					0.14826533198356628	0.13784292340278625	0.12230493873357773	0.09527996927499771	0.1468224823474884	0.12542115151882172				-11.093195,-38.66824	-6.820871,-129.90495				-76.64754,1.9198328		-62.177856,72.12938		82.61952,-8.6920185		-1.9333669,-62.52833			-52.63441,-60.90305	88.61237,34.660393				38.690674,9.153506		-30.716877,-103.2576		122.57726,20.694391		5.4956713,93.5293
					0.1222640797495842	0.1380414515733719	0.15244515240192413	0.11973046511411667	0.12785124778747559	0.1608055830001831				-12.083203,-87.05634	-7.9459686,-129.96399				10.087845,-45.9671		-46.76268,-58.88826		83.06558,-5.782707		2.2215059,-76.285645			-10.633361,111.77008	76.81408,13.213182				38.69221,9.154756		-22.094772,-89.26667		123.72465,19.681858		4.465741,-84.967705
					0.1423874944448471	0.13478948175907135	0.157999649643898	0.0908098891377449	0.12899263203144073	0.11845322698354721				-11.633361,-81.927864	-7.9647236,-129.19304				95.03417,-51.451317		-77.76702,69.70725		3.3869584,106.89884		-4.6147866,-65.15081			-40.827744,15.200526	79.8362,13.509955				50.114532,-3.7785869		-36.400665,-92.374115		122.00431,21.74436		4.4654975,-84.967445
					0.14735658466815948	0.1428731083869934	0.12708041071891785	0.09582286328077316	0.148376926779747	0.12578816711902618				-11.758248,-82.07912	-4.973638,-130.31851				95.08225,-51.45582		-77.21704,69.18592		3.1657681,109.699776		-4.569925,-65.449615			-40.67524,15.209266	79.83624,13.510199				50.27176,-3.7474353		-36.416332,-92.359856		121.674515,21.6436		50.04975,-10.637261
					0.15461914241313934	0.1389818787574768	0.12182774394750595	0.14657847583293915	0.14305479824543	0.14604221284389496				58.399555,75.565636	-4.798526,-130.5499				-54.26174,-32.47322		-77.580414,69.9144		87.59825,5.9949355		2.6789465,-77.48037			67.15423,6.5474033	79.836266,13.510569				50.081615,-3.7833395		-32.216034,-105.45044		122.289795,21.037971		7.5320134,-87.96338
					0.12990035116672516	0.1289341002702713	0.1343882828950882	0.120681032538414	0.13687124848365784	0.16440227627754211				15.661899,-28.236624	-4.911583,-127.96256				-9.59897,-80.60446		-76.92729,68.47302		87.7027,6.1376305		2.6837611,-77.45629			-78.23044,30.065498	-22.76683,-94.09609				50.114567,-3.7787583		-37.7805,76.305336		122.613235,20.637308		-13.973431,-38.502666
					0.13866840302944183	0.12400007247924805	0.1210043802857399	0.12009524554014206	0.13883009552955627	0.14853248000144958				18.022697,-28.085974	-4.9270277,-128.69383				-9.606284,-80.66309		-78.85938,68.66562		87.65608,6.0857773		1.1946009,-84.28713			-15.341827,-80.80885	76.964424,13.027516				50.053627,-3.8020964		-49.14285,66.310234		108.384995,22.750881		40.0175,-4.4307127
					0.14511476457118988	0.1399839222431183	0.12080009281635284	0.1216297596693039	0.14794941246509552	0.1543349325656891				15.687685,-28.312351	-3.8976345,-128.76033				-9.565798,-80.90469		-77.86724,68.15441		111.17996,-31.226725		1.9919208,-83.62132			-77.690765,30.43225	76.96433,13.027572				50.11451,-3.77854		-80.557236,67.79355		109.79306,21.084229		36.549927,-14.984319
					0.14986315369606018	0.14268231391906738	0.13466289639472961	0.11933407187461853	0.13780879974365234	0.16809098422527313				13.821027,30.190155	-3.21069,-126.919525				-9.571554,-80.818016		-78.98089,68.075066		12.777569,29.757618		-5.3630743,-61.947586			-17.306211,88.03784	91.00165,-78.597275				50.27199,-3.7476194		-100.477165,59.83984		89.36108,-42.738136		5.6573043,-29.534233
					0.15982075035572052	0.14961402118206024	0.14847607910633087	0.1171911284327507	0.13883009552955627	0.15041092038154602				13.648189,30.406988	-3.3418825,-126.89777				-9.599659,-80.781944		-77.427956,67.978325		90.36587,33.74841		-6.034766,-63.65823			-14.67942,79.31212	10.226126,-69.31499				50.114414,-3.7786949		-96.637024,48.174313		89.324455,-42.473675		5.457427,93.10441
					0.14978329837322235	0.14227630198001862	0.12872660160064697	0.10903237760066986	0.13871309161186218	0.15882426500320435				-11.1101885,-38.625095	70.19539,-85.06687				32.05542,-72.39191		-47.47766,-58.325127		91.50437,31.61499		-2.3605254,-64.92089			-74.408295,-3.3338585	49.440804,82.644356				50.081444,-3.7835817		-31.284904,-62.91384		87.88734,-48.1845		-13.972135,-38.502728
					0.17463088035583496	0.13302847743034363	0.1314448118209839	0.10707370936870575	0.13893775641918182	0.14873117208480835				14.146631,29.783697	34.966103,-112.0013				-42.757645,6.088003		-80.59286,68.66865		92.110176,32.561172		-2.3110442,-65.46572			-17.60892,88.24382	49.192272,82.417564				38.692677,9.153222		-33.0014,102.58631		118.70269,6.521498		-13.972554,-38.501774
					0.1707606464624405	0.16494321823120117	0.13466289639472961	0.10142959654331207	0.13780879974365234	0.14644327759742737				28.084715,37.50117	35.15786,-112.11553				35.564312,-71.110504		-80.6257,67.539246		90.61316,34.159897		-3.2182975,-65.29434			-5.951063,66.84186	81.654236,11.999524				38.411694,8.829066		-113.547,-11.994419		118.50927,7.4168077		-13.972689,-38.50391
					0.14526014029979706	0.16370296478271484	0.16628912091255188	0.11462173610925674	0.13883009552955627	0.168710857629776				25.292854,9.507176	17.702583,-8.579855				-24.115248,-43.93389		-79.812706,28.08149		90.39962,34.63571		-4.011887,-65.08842			75.151405,-2.776609	9.361127,-68.19204				38.69062,9.154345		-113.55102,-11.994846		89.75758,-3.1177337		-12.6354265,-28.123884
					0.14498034119606018	0.16439376771450043	0.12695671617984772	0.11725365370512009	0.13710832595825195	0.15907013416290283				28.691362,38.946743	17.464043,-8.649405				-17.26057,-73.39342		-79.81347,28.081656		91.70594,31.719986		-2.7469196,-65.30666			-37.5306,-51.00516	36.55497,1.8451062				38.22849,8.395307		-54.753994,94.780876		58.80522,61.92101		39.387478,-26.702713
					0.14055795967578888	0.16468553245067596	0.1338796615600586	0.10090987384319305	0.14605005085468292	0.14543341100215912				28.600899,38.752327	26.133907,-28.742966				-31.754612,-34.62749		-66.62628,-79.38866		92.16693,32.5765		-1.28242,-66.4658			10.06457,82.95099	35.103565,0.555362				38.690804,9.154051		-74.07191,-23.079954		75.43494,60.005814		78.44953,-15.786725
					0.14439694583415985	0.1656801700592041	0.094040647149086	0.09901388734579086	0.14121957123279572	0.14278946816921234				-13.37907,-83.96865	68.62083,97.18077				-17.731651,-34.456448		-65.90543,-79.77691		91.18364,31.318136		2.4392383,-76.911446			-14.1706295,117.381966	36.94976,1.0353905				38.69107,9.154728		-75.21733,-23.87464		74.99645,60.07656		8.47642,-55.68623
					0.14405004680156708	0.1690329760313034	0.1322687715291977	0.0992560088634491	0.1466166377067566	0.14878131449222565				-11.894867,-82.219086	78.11392,-80.28538				-17.745941,-34.460148		-65.4504,-77.00826		91.378136,32.426872		2.4392953,-76.91194			-11.54779,117.331154	34.93282,0.29730165				80.07735,-0.6501092		31.387812,-42.719376		89.35558,-42.737297		49.938408,-21.64863
					0.10284488648176193	0.09914519637823105	0.14362604916095734	0.09749823063611984	0.14636152982711792	0.12601922452449799				13.906561,30.083881	27.218325,-86.87702				-1.7118772,-53.31139		-64.32201,-78.41687		91.50689,30.287277		2.9902694,-76.77912			-17.426014,88.11293	72.12807,9.249212				38.500755,8.83841		-85.721085,73.831825		78.35313,60.713005		49.93697,-21.64167
					0.10110478103160858	0.10212007910013199	0.1350058913230896	0.11701098084449768	0.1387229710817337	0.13594362139701843				-27.40325,-46.965508	-78.59228,-71.39176				-1.3915199,-36.126507		-62.76288,-76.877		91.95402,30.454885		2.4392204,-76.91245			-51.161667,-64.39484	75.44824,15.791417				38.784435,9.565618		-33.56889,103.370316		53.813927,33.211628		42.85389,-14.1664295
					0.14147107303142548	0.13271893560886383	0.15772245824337006	0.09508855640888214	0.13126958906650543	0.12067098915576935				14.274349,29.624243	14.362607,-96.31057				-18.051123,-73.39224		-63.341164,-76.93451		92.127174,30.636318		1.6535145,-84.31675			-0.07666752,9.558768	16.854595,-23.777813				38.68944,9.154261		-9.4665165,74.15337		117.33201,19.396305		52.78042,-21.304228
					0.13299532234668732	0.12816573679447174	0.13025431334972382	0.09879425168037415	0.14454975724220276	0.1250954270362854				22.503082,-40.815937	6.8162613,-115.476036				-25.764948,-66.60873		-65.42037,-76.977196		92.81518,32.25559		1.9143647,-84.4739			-6.042754,-32.89891	17.334604,-23.778984				62.29442,-39.97183		-51.208458,78.24728		61.58961,64.05139		28.799387,-10.998737
					0.13513949513435364	0.14263229072093964	0.12380591034889221	0.12352202087640762	0.12973451614379883	0.12954145669937134				22.042757,-40.23542	78.069565,-83.486496				-25.744064,-66.61347		-64.19184,-77.064804		89.41988,32.857067		-5.4572244,-61.952072			-6.196217,-34.30886	88.1439,-74.5255				30.815386,-13.7810755		-33.452602,101.89165		58.956516,62.88359		38.425934,-3.765196
					0.1643678992986679	0.15820194780826569	0.12653100490570068	0.09748376160860062	0.14400166273117065	0.12422826886177063				22.053627,-40.207085	6.1167746,-108.997604				-25.70585,-66.6238		-64.319214,-78.409035		89.36058,32.87284		-5.4843903,-61.896034			-6.1850634,-34.21922	89.307556,-76.04139				30.81621,-13.781753		-61.12031,47.35985		58.068943,63.265663		33.40569,-10.642073
					0.16470077633857727	0.15269699692726135	0.11632588505744934	0.13043619692325592	0.13687124848365784	0.1644589751958847				6.5627995,-25.786524	46.37797,82.7957				-25.690632,-66.6231		-66.95213,-79.02567		89.930756,33.339203		-6.3317533,-63.220314			-83.282524,11.4847765	51.051876,83.190414				13.134446,-24.968859		-91.03027,-48.223312		58.58536,62.97671		7.173156,-87.75338
					0.16597211360931396	0.13353469967842102	0.11700630187988281	0.12161560356616974	0.13883009552955627	0.16666048765182495				60.507977,-26.484243	46.29222,82.95554				-25.70305,-66.621124		-66.32224,-77.88194		90.4043,31.286394		-4.761603,-64.40192			-8.356846,32.405067	51.20136,82.81669				13.131389,-24.962881		-119.46179,27.770292		58.0716,63.031918		7.0499473,-88.04919
					0.15805888175964355	0.12536698579788208	0.1156262531876564	0.13292209804058075	0.13845515251159668	0.1506110280752182				-27.40325,-46.965508	47.21117,83.990555				-25.711092,-66.63038		-66.28606,-77.8705		90.89012,32.360657		-6.9062467,-63.424072			-51.16188,-64.39526	50.827854,81.98173				46.154865,53.358658		-117.34439,28.867752		58.554348,63.564224		5.709641,-85.139206
					0.1582881063222885	0.15181119740009308	0.11903325468301773	0.12255699932575226	0.1486436426639557	0.1657881885766983				22.583319,-40.532536	9.288656,-114.253654				-25.710505,-66.63538		-65.12626,-78.66602		88.31645,30.130781		1.9849219,-60.335457			-5.287943,-33.545837	50.98024,82.13819				46.06436,53.638573		-71.059525,77.00173		58.16385,62.99276		7.2945175,-88.21176
					0.15962204337120056	0.16363243758678436	0.11366943269968033	0.12504760921001434	0.14359566569328308	0.1503320038318634				-5.488,-52.703114	11.033274,-113.987305				-31.253408,-45.580822		-66.58533,-77.16015		89.06924,29.581974		-2.8105657,-59.971176			-9.142335,-4.1661777	50.75931,82.59535				46.000614,54.21434		-70.903656,73.59452		58.62912,62.861877		89.82395,17.495598
					0.1594463735818863	0.15943053364753723	0.12577258050441742	0.09858658909797668	0.14359566569328308	0.1370593011379242				58.29776,75.74546	78.805176,-82.90407				-31.254446,-45.577957		-66.565315,-77.15307		87.44965,29.422882		-2.919798,-59.755764			35.18606,11.369321	35.827454,1.9578373				87.84886,17.14977		-65.24434,10.1272955		58.78832,63.33631		51.25636,-22.700474
					0.14267997443675995	0.1313655972480774	0.11597806960344315	0.09986373037099838	0.14359566569328308	0.1372002214193344				57.476673,75.69083	-82.25818,-67.97117				-30.742022,-49.66741		-64.76958,-78.948746		88.59126,29.26394		-4.5960045,-65.42221			68.19863,7.468442	35.953457,1.2862024				90.49595,19.137648		-78.39574,78.781555		58.150635,61.855595		49.939224,-21.642958
					0.17253509163856506	0.16465173661708832	0.11730799078941345	0.09950824081897736	0.14359566569328308	0.13576073944568634				0.37227464,10.375966	-95.93632,-32.523				-9.586398,-80.81181		-106.08985,46.13301		89.94588,29.965542		3.270982,-55.31897			25.990736,5.0308027	90.3168,-66.08654				89.18862,18.541677		-97.54921,-64.1878		59.824764,63.9592		45.283726,-20.155132
					0.166113942861557	0.1694883108139038	0.11990732699632645	0.09722279012203217	0.1341618150472641	0.12442643195390701				36.883724,-52.317745	-85.12815,-66.128555				-1.3918115,-36.12513		-52.398823,15.669388		89.89848,29.99277		-3.2186937,-65.27997			-93.31898,23.634508	74.67695,17.59327				89.313416,17.18982		-91.53641,-53.674355		77.387596,61.819675		45.285023,-20.154953
					0.1542966514825821	0.13028477132320404	0.12273392081260681	0.10101725161075592	0.13910391926765442	0.1381734162569046				-5.5601807,-53.22816	-86.33858,-65.08485				-17.266972,-86.77236		-52.3443,15.599978		90.160194,29.249453		-0.3919057,-62.23773			-8.978593,-3.8433547	92.58244,28.679167				91.19484,17.99439		-91.45557,-53.432747		59.445957,63.73957		49.929367,-21.641745
					0.16605499386787415	0.14254117012023926	0.12482010573148727	0.10251664370298386	0.12331720441579819	0.1343536674976349				23.447388,-0.24754363	-84.47619,-68.78227				-17.5428,-87.53599		-52.32192,15.463532		90.52473,30.034313		1.200026,-62.924587			-31.626358,25.93225	75.84738,15.668871				89.31342,17.19049		-8.663561,-56.497253		107.16123,52.057636		51.00992,-12.668607
					0.13605253398418427	0.17065347731113434	0.12056270241737366	0.13613614439964294	0.12331720441579819	0.17647354304790497				23.4512,-0.26595217	-84.26053,-69.33049				-17.629951,-87.76409		-52.521618,15.267658		92.161285,23.117657		1.270039,-76.34255			-32.303593,26.075462	73.81285,15.176948				90.84983,18.76786		-26.183485,-96.163345		96.58176,61.375595		49.66734,-20.145948
					0.16124244034290314	0.16340310871601105	0.12450969964265823	0.12515518069267273	0.1268085390329361	0.15083293616771698				-19.162603,-34.266495	-88.51786,-72.85332				-17.630213,-87.76171		-52.35408,14.596437		85.03202,28.983812		0.26233152,-60.98785			14.8929825,46.407513	75.44467,15.768881				90.849655,18.767733		35.065968,9.935892		107.02013,52.449894		47.2678,-29.831804
					0.16765721142292023	0.15804705023765564	0.12462086975574493	0.0864415317773819	0.13441428542137146	0.11131526529788971				2.8139722,-17.507368	-84.78838,-72.76692				-17.682241,-87.78099		-53.15039,15.387248		91.49096,28.690151		1.0080566,-76.44973			-19.20262,15.081954	75.64212,15.523198				89.13561,17.88416		-4.987374,5.97387		96.551476,61.390984		49.94226,-21.649828
					0.10879456251859665	0.11968091130256653	0.12192646414041519	0.12446382641792297	0.1268085390329361	0.15539653599262238				23.307577,-0.34706557	-84.23607,-68.01908				-17.645077,-87.963066		-53.133354,15.396785		85.475494,30.037777		-21.870878,-56.793312			-31.126688,27.076174	75.445885,15.777879				91.19114,17.994862		66.07208,38.57979		106.93881,52.381382		50.52171,-15.766669
					0.15781433880329132	0.14356517791748047	0.12083963304758072	0.14252451062202454	0.1268085390329361	0.13700667023658752				29.673378,-26.653229	5.6618686,-113.11254				-17.62754,-87.8459		-76.54529,-44.22694		82.047806,24.806145		26.36912,-41.59699			-29.47095,33.308678	75.65655,15.947531				91.19366,17.993958		30.990278,-89.07414		75.99212,61.86914		50.522816,-15.767958
					0.1072433665394783	0.10758554935455322	0.1208999752998352	0.12872356176376343	0.12534350156784058	0.1545150727033615				29.796427,-26.287909	-84.05599,-69.8768				-12.475755,-84.90313		-77.54391,46.746117		81.01031,33.887306		24.779734,-42.89049			-28.14401,31.43916	73.50734,15.391867				89.31344,17.190393		30.811855,-90.24841		106.75572,51.650536		49.927734,-21.651928
					0.16358427703380585	0.16615690290927887	0.15441220998764038	0.13931559026241302	0.13457246124744415	0.1380322426557541				29.799984,-26.275387	-84.44501,-69.556885				1.8101032,-46.087124		-70.23468,-43.69875		72.76258,40.739708		25.919928,-43.229443			-28.14401,31.43916	75.63523,15.524385				89.88808,17.347946		62.599476,41.186348		74.844406,62.949535		50.521507,-15.766461
					0.1033092588186264	0.10973365604877472	0.13065579533576965	0.11864220350980759	0.12253052741289139	0.14694000780582428				29.701944,-27.089094	-85.49603,-69.878365				1.8784301,-45.03795		5.0203767,-21.091059		103.248886,3.0315814		26.634142,-41.76377			-28.286451,31.406872	71.36498,9.712715				91.19417,17.994432		62.657185,41.23204		75.14873,62.656475		49.666855,-20.146036
					0.08911635726690292	0.11007071286439896	0.07070328295230865	0.11744401603937149	0.13851451873779297	0.15042726695537567				2.8231938,-17.433092	-81.5989,-66.67899				1.955467,-45.97912		-61.905582,59.360367		113.77301,11.487694		-2.0609584,-69.08722			-20.260687,20.982857	81.55722,10.174487				96.65403,44.521946		62.5994,41.18683		74.774895,63.083984		48.263813,-16.41416
					0.15952414274215698	0.12983836233615875	0.07025281339883804	0.1269313395023346	0.13279405236244202	0.15653352439403534				13.509478,30.574638	-78.04036,-67.07323				1.7930633,-44.93243		-50.85239,57.721046		116.494576,16.075167		-1.261033,-76.32842			-55.049984,89.99238	81.81522,10.619611				89.31359,17.190607		62.599346,41.187008		61.926567,64.16729		46.85897,-30.402435
					0.15952414274215698	0.12983836233615875	0.1350058913230896	0.1224314272403717	0.13347813487052917	0.15722449123859406				55.636707,-84.91183	-84.146034,-66.172325				1.9819599,-44.989243		-65.3357,-76.81071		116.60295,15.453088		-5.0933056,-52.583748			29.904808,24.461288	90.25092,-69.25216				89.31359,17.190247		38.904987,53.487335		76.87133,60.841927		50.52152,-15.767086
					0.15620151162147522	0.13470585644245148	0.1265302449464798	0.11768690496683121	0.15628446638584137	0.1535111665725708				25.292833,9.519119	-82.22839,-69.93435				-12.5459585,-85.04647		-64.19531,-78.37825		93.23123,28.982628		1.3223971,-54.398663			75.134926,-2.855258	17.334631,-23.7786				88.71788,16.954767		39.871113,57.323784		106.78188,52.269836		49.929752,-21.646502
					0.1535818874835968	0.12644553184509277	0.130995973944664	0.12589357793331146	0.13145262002944946	0.1588636040687561				13.695374,-5.2178	-82.38752,-68.827286				-12.498468,-85.02262		26.56834,-17.646606		117.02622,14.309924		1.1328548,-86.00584			-6.278942,-28.599268	18.859186,8.841149				94.081505,44.738384		39.497208,57.325222		76.25427,62.4345		49.935234,-21.651089
					0.15207339823246002	0.12199667096138	0.12345699965953827	0.11696150153875351	0.1492002308368683	0.16271667182445526				13.724732,-5.1322937	-20.67937,-7.596982				-12.630736,-85.00444		-49.07849,-54.57257		115.40585,13.851405		-6.935998,-57.92021			-2.868777,-98.828	17.086187,-21.543543				91.19413,17.99546		38.021496,58.05234		76.22688,62.383526		49.928463,-21.647514
					0.15880703926086426	0.1261730194091797	0.12763629853725433	0.11579255014657974	0.15211227536201477	0.15359100699424744				13.109529,-5.4677176	-82.17296,-71.66028				-11.945589,-87.30061		-49.029167,-51.364365		97.46476,31.242496		-7.803732,-63.476173			-6.410705,-28.703356	17.126923,-21.738823				89.88811,17.347626		38.198254,58.2502		76.08422,62.06842		50.521416,-15.766512
					0.11593062430620193	0.11872352659702301	0.13667063415050507	0.11717396974563599	0.1516105979681015	0.15234488248825073				56.196423,-84.24113	-82.21114,-72.04874				-16.577156,-64.85934		-48.866436,-50.872757		115.16425,13.498461		1.2353121,-58.974613			28.448917,23.66627	17.222057,-22.612434				91.19569,17.993446		38.439373,58.377003		78.632614,63.277058		50.119446,-16.936028
					0.11221147328615189	0.11403652280569077	0.1243249922990799	0.11280602961778641	0.15138812363147736	0.14456619322299957				55.483093,-85.824196	6.354302,-112.898544				-12.289841,-85.71245		-53.308773,-56.031487		115.68224,11.157663		1.1737487,-58.374027			29.826925,24.428337	86.26958,-77.18695				91.19362,17.994987		-12.7969675,-62.209606		76.82879,60.801285		50.150936,-13.101879
					0.16838327050209045	0.14012034237384796	0.1313210427761078	0.11664820462465286	0.15428519248962402	0.15700973570346832				21.994751,-8.199918	-85.68645,-71.48703				-16.64554,-64.70459		-52.43649,-56.079716		115.69376,11.248509		-0.263998,-67.85306			-27.998238,31.442404	86.446205,-77.64163				89.31347,17.19017		-28.111166,-96.37097		61.91279,64.141655		47.3369,-29.49929
					0.16956959664821625	0.14585822820663452	0.130995973944664	0.11881718784570694	0.15361130237579346	0.16491127014160156				25.254799,9.565183	67.51802,97.0244				-12.285203,-85.74083		-35.3454,-42.317474		115.54459,12.501788		0.6586971,-77.00069			32.2996,-52.35097	86.85426,-76.73937				92.34452,60.527428		-27.372452,-96.01896		61.95284,64.132706		79.370224,-14.969077
					0.16003535687923431	0.14094381034374237	0.12345699965953827	0.12046611309051514	0.15116749703884125	0.15561363101005554				6.5117884,-25.749855	66.86704,97.07586				-12.442705,-85.13932		-50.22873,-54.352123		114.93294,12.224624		1.8469995,-54.95775			-69.71045,29.358675	90.03149,-67.4726				2.498743,90.690094		-19.115198,69.92335		76.62819,61.67104		47.857964,-17.279139
					0.1790001392364502	0.16877348721027374	0.12763629853725433	0.12072854489088058	0.14403899013996124	0.16344290971755981				6.5674863,-25.79935	-81.781006,-75.67338				-12.332734,-85.50217		-49.57632,-52.395203		116.245735,13.509741		-14.957714,-72.1859			-83.30778,11.774749	74.97903,-65.177704				39.082325,65.694756		39.49695,57.325233		75.87062,62.066147		49.937344,-21.643694
					0.1557052731513977	0.15056030452251434	0.13667063415050507	0.12514272332191467	0.15116749703884125	0.1651887148618698				51.26831,-32.695118	-84.33351,-70.50807				-11.844309,-87.46555		-49.038296,-54.48567		114.59445,12.725652		-2.845141,-78.222015			-34.773857,29.764143	86.5158,-76.8191				40.996304,50.010376		38.494877,57.168148		74.92981,60.318836		49.065235,-22.970938
					0.16109855473041534	0.15070749819278717	0.11598982661962509	0.12210559844970703	0.14329573512077332	0.16653810441493988				-18.501158,9.870141	-37.668602,-28.774378				-12.306309,-85.64727		-49.6392,-54.776375		114.92053,12.238483		0.6510873,-52.604176			11.924137,77.19722	89.1758,-71.27217				1.386299,90.668		39.49707,57.32481		89.01905,-4.1101685		48.64479,-23.641945
					0.15437638759613037	0.14482863247394562	0.1247541755437851	0.11800311505794525	0.1444716602563858	0.15972061455249786				-13.205539,-3.9327896	-38.13685,-28.144154				-11.226221,-92.89374		-48.61436,-54.292408		116.02264,12.301728		-5.8670516,-46.867027			-42.03852,-70.17706	86.26792,-77.24242				1.3843007,90.66233		38.494564,57.173706		89.01827,-4.1100283		48.551907,-23.794151
					0.09212415665388107	0.10088808089494705	0.12439531832933426	0.13592080771923065	0.14705832302570343	0.1565445214509964				20.10803,-16.769444	-37.65894,-28.703049				-10.416192,-94.99462		-49.478676,-52.133347		116.09395,12.617655		-10.021304,-43.032642			-6.683902,-36.16888	89.76801,-68.985				38.818474,66.02486		-37.037655,108.50413		88.58961,55.877792		50.078445,-17.064661
					0.10780399292707443	0.11546248942613602	0.1309470683336258	0.11501890420913696	0.14263023436069489	0.15664447844028473				6.517443,-25.75038	-36.92238,-27.670855				-11.51763,-90.58267		-51.21743,-53.838306		115.52121,12.895549		-5.2188816,-47.166767			-72.81396,39.03521	88.63467,-69.114395				4.921052,66.45943		-37.641068,107.71495		87.37043,54.80545		50.078598,-17.064598
					0.17474287748336792	0.15910747647285461	0.13540513813495636	0.11688344925642014	0.1454268842935562	0.1578260213136673				56.13411,-84.224556	-41.714615,-29.469011				-7.151222,-89.92054		-50.05798,-55.411945		117.36439,12.948173		-27.723778,-60.681152			27.848186,24.457838	74.64092,18.810629				38.8367,66.08455		-38.20408,107.29237		87.56426,54.832157		51.574127,-14.987083
					0.11231684684753418	0.1284557282924652	0.128816157579422	0.08327683061361313	0.14576417207717896	0.11641579121351242				-5.248456,-52.908863	-80.800705,-69.90751				-10.5672,-96.2267		-50.11016,-52.898502		117.29611,12.949482		-10.504168,-47.858124			-52.74026,11.055087	73.92367,-65.99356				3.6334038,87.62241		-22.644688,61.808067		111.883705,21.973701		50.174816,-13.161829
					0.11236728727817535	0.10627323389053345	0.1194400042295456	0.11869245022535324	0.14263023436069489	0.14243943989276886				1.7972342,9.792088	-0.84974,-106.93567				-10.450119,-96.07222		-49.00927,-54.936806		116.24306,13.645316		-5.274702,-47.130234			-22.536171,-11.31458	90.12431,-66.90531				5.8242273,83.64636		-37.714024,107.39014		111.89019,21.974209		50.50148,-13.438332
					0.14727714657783508	0.1333315372467041	0.12937864661216736	0.1170802116394043	0.1454268842935562	0.1553465723991394				-12.588285,-4.408378	-0.5611587,-106.51059				-7.106515,-90.40319		-97.16846,-49.748085		95.74696,30.783968		1.149645,-86.03052			-39.829975,-72.59355	90.28994,-65.938225				1.385704,90.66264		-14.84229,78.46716		78.216415,60.176067		47.13941,-30.295128
					0.11915460228919983	0.16429735720157623	0.13172759115695953	0.12439987808465958	0.14576417207717896	0.15175080299377441				2.0803077,10.091242	-0.9758515,-106.79857				-9.076809,-94.95733		-107.81809,-3.9946783		96.38453,31.056488		-5.337268,-46.993134			42.404144,15.064957	88.23624,-79.5826				4.435835,83.49134		-18.904531,69.57457		108.43846,19.868029		50.051067,-10.637479
					0.12279742956161499	0.16425955295562744	0.12142562866210938	0.10824728012084961	0.1530633568763733	0.1426752358675003				3.8834782,-73.48126	7.4544992,-113.21068				-29.300743,-72.60134		-77.96065,54.410477		95.79877,30.961567		24.903557,-43.022026			-17.925404,2.811601	90.074295,-66.958534				44.2766,48.01835		-26.15817,-96.0735		117.37285,19.311716		50.04976,-10.636542
					0.1601063311100006	0.13958147168159485	0.120651975274086	0.08708008378744125	0.15592055022716522	0.12312441319227219				4.394929,-73.39716	7.7742896,-114.2324				-12.309755,-93.99324		-49.142315,41.053814		96.36033,31.385006		0.23478945,-67.23329			-17.925404,2.811601	73.14257,18.36683				26.497316,-4.488151		-19.43534,69.56325		93.11197,-43.371357		7.3966327,-88.192505
					0.15483883023262024	0.13260045647621155	0.12580889463424683	0.10826513916254044	0.10177616775035858	0.16421502828598022				55.78936,-84.132195	68.66406,98.119415				-10.986379,-94.87418		-54.385708,21.504332		95.87971,31.277357		-0.17462981,-77.961876			28.50648,24.365892	82.11044,-15.677683				30.32123,-6.812265		-42.43501,11.314165		107.367226,22.414225		-12.607662,-30.138079
					0.13237319886684418	0.1439790427684784	0.12515194714069366	0.11074288934469223	0.15592055022716522	0.15201014280319214				55.789764,-85.07902	68.064064,98.201294				-11.966402,-87.207466		-77.01183,60.160774		112.98245,13.414169		4.7650523,-53.828983			29.903437,24.459946	63.96813,97.23684				28.672152,-11.000707		-32.739967,-104.67159		107.65879,21.817457		5.863217,-29.828653
					0.10614799708127975	0.11096499860286713	0.1344868391752243	0.09144674986600876	0.1573275476694107	0.12519225478172302				1.8745776,9.732204	68.178024,98.444496				-29.25443,-72.60385		-65.0363,-19.183125		95.478325,30.686749		-27.823835,-60.47308			-22.536617,-11.314324	-15.525891,-78.042305				28.958303,-11.04029		-86.00534,8.500165		107.65715,21.818197		86.579124,10.777423
					0.12960436940193176	0.1543779820203781	0.14207115769386292	0.0922478586435318	0.14852815866470337	0.12626396119594574				1.9746642,9.7750845	68.73297,97.900925				-29.235046,-72.591286		-86.673645,22.89251		114.496735,14.686433		-27.419313,-60.289516			-22.499493,-11.274052	38.08318,-66.555046				28.914793,-9.417254		-81.657425,61.03977		107.65838,21.817608		-13.972969,-38.502975
					0.12539567053318024	0.16143061220645905	0.12106116116046906	0.1228853315114975	0.14568808674812317	0.14839564263820648				13.270404,-5.385876	69.0518,97.97182				-11.689499,-92.41304		-86.672516,22.893566		114.73559,15.449519		-27.20372,-60.463524			-2.868777,-98.828	95.723015,23.56985				28.914476,-9.410146		-58.560295,-2.946634		86.79758,54.705853		-13.973837,-38.5024
					0.1665581464767456	0.14978671073913574	0.11824561655521393	0.12794893980026245	0.1418864130973816	0.14669613540172577				-12.753384,-82.46807	68.54347,97.3905				-9.018696,-94.703316		-93.21567,7.5279317		114.20599,16.517694		-10.377211,-64.54586			-11.2449465,117.28277	11.633843,-63.623306				35.804604,-31.36649		-2.7389653,14.414873		107.435265,21.925962		-12.6077385,-30.137629
					0.11721915006637573	0.11054110527038574	0.13784575462341309	0.12846098840236664	0.1294521987438202	0.1432763636112213				-12.091142,-84.4161	68.90636,97.22545				-8.998377,-94.71112		-90.46068,-31.312561		113.749596,16.011967		-10.006469,-65.19052			-14.072659,116.881165	11.612795,-63.395527				35.83509,-31.3457		17.292242,46.206543		107.88174,22.051752		50.63482,-22.381758
					0.10805311053991318	0.11003704369068146	0.1208999752998352	0.12928743660449982	0.1338198333978653	0.137571319937706				1.7799608,9.799873	68.489265,97.62841				-9.675036,-93.290184		-91.45247,-30.542688		113.493195,14.923492		24.873865,-43.056114			-21.968885,-10.69037	37.77971,-66.712006				35.89842,-30.808662		-11.333852,64.27331		107.93157,22.135014		8.4759245,-55.68561
					0.11698048561811447	0.12186463177204132	0.1350058913230896	0.12327656894922256	0.1289755254983902	0.14137034118175507				2.0846703,9.818797	-32.79647,-38.738613				-8.864182,-94.44279		5.8814473,-17.335896		113.46734,14.337375		24.945745,-42.79276			-20.900629,-10.778943	38.497623,-66.370964				36.093235,-31.29059		-7.53318,69.3498		107.931526,22.134937		40.22384,-6.409975
					0.1581006795167923	0.14571911096572876	0.13090386986732483	0.11628453433513641	0.14532195031642914	0.1348784863948822				10.353475,-28.568653	-32.582745,-38.79024				-7.0826306,-90.80245		-79.547554,49.33296		95.45491,30.837337		24.945536,-42.838966			-58.37097,17.475973	11.612863,-63.396152				28.84773,-11.0031		-23.208334,96.464226		60.317,61.348804		43.89577,-17.70095
					0.13807129859924316	0.14751790463924408	0.11547315865755081	0.10110018402338028	0.1335863322019577	0.1198345497250557				0.56632435,10.289113	13.24779,-114.164314				-8.648593,-94.38125		-65.054794,-17.429653		110.147354,15.311909		-23.313118,-54.402			-22.728848,-10.043453	11.633815,-63.62566				29.146494,-11.243561		-103.66008,42.645542		77.04668,41.12914		49.667076,-20.146294
					0.14017322659492493	0.1557009518146515	0.11803893744945526	0.0850737988948822	0.13800059258937836	0.1192958801984787				0.71525663,9.98567	-80.23128,-70.83743				-10.245151,-95.79515		-64.33645,-13.794181		111.8421,14.934446		1.9999666,-57.723198			-23.184477,-9.740485	-43.321,-104.87942				28.69596,-13.190348		-11.33397,64.273415		107.005486,21.12822		49.937946,-21.64509
					0.1682296097278595	0.14318513870239258	0.1243249922990799	0.08196549862623215	0.1346571296453476	0.12060580402612686				0.7611977,9.7036915	-80.332504,-72.276886				-11.127854,-93.37075		-105.51642,-13.241641		110.28275,15.33065		0.71035296,-76.77894			-23.577688,-9.5520735	-72.60441,13.725357				28.19162,-5.206418		-84.55811,-1.0465139		107.08183,21.266685		47.85763,-17.278572
					0.16140981018543243	0.14704464375972748	0.11598982661962509	0.1156846284866333	0.13501513004302979	0.15112172067165375				55.82186,-85.10446	-80.19393,-67.76849				-12.10632,-94.36522		-65.5192,-20.693674		112.497215,14.766786		-5.0508337,-52.60462			29.78107,23.53968	41.25898,-62.215847				28.19139,-5.208116		-84.59517,-1.0595222		108.20749,22.497986		50.050644,-10.636594
					0.16199985146522522	0.14936894178390503	0.12439531832933426	0.11990540474653244	0.15395691990852356	0.14652591943740845				24.857546,9.85826	-79.62548,-68.88209				-7.2342014,-90.0648		-68.36308,-41.187225		110.28536,15.257305		1.207302,-58.394753			32.371937,24.721024	-34.267323,-99.80588				28.191282,-5.206434		-35.593803,-107.303314		89.09599,55.2452		50.04827,-10.637399
					0.16539278626441956	0.15822958946228027	0.12653100490570068	0.12488391250371933	0.16134268045425415	0.15646837651729584				-27.40089,-46.967373	-80.17582,-68.8184				-11.090482,-95.3946		-74.141075,29.714535		111.49682,14.695684		1.0100805,-59.077984			-51.16188,-64.39526	-32.221348,-105.09733				28.190975,-5.208282		-23.163782,-3.4548697		94.46654,-43.263084		52.780495,-21.304144
					0.14132167398929596	0.14266319572925568	0.12284790724515915	0.1307888925075531	0.1741863340139389	0.1559205949306488				-5.6372743,-53.079517	-81.4615,-70.434456				-11.517815,-95.34147		-65.05821,4.6658173		114.08394,14.046896		-3.084025,-55.506157			-9.036132,-3.8078997	-32.7623,-105.09984				30.082851,-6.6567616		-73.765724,-19.384987		101.12388,-42.535065		7.525753,-87.908394
					0.15915432572364807	0.13979558646678925	0.1497000753879547	0.12499452382326126	0.15753479301929474	0.1529090404510498				-12.085675,-87.03267	-79.34065,-67.99617				-7.151736,-90.098175		-70.19354,4.37329		114.269165,15.00221		1.9649336,-55.15478			-10.561467,111.791145	-32.22623,-105.37552				29.387691,-5.918038		-68.933136,41.603104		115.11803,-40.130672		7.529419,-87.93108
					0.1563751995563507	0.14731380343437195	0.1894332617521286	0.11652835458517075	0.1613306701183319	0.15467095375061035				-12.738202,-83.71412	-80.1384,-66.66721				-11.153972,-95.51669		-88.21605,50.682713		114.34905,15.091886		-14.722713,-72.239044			-13.950867,117.58815	-36.969723,-105.310074				30.13137,-6.689965		-22.564037,106.12908		63.972538,59.711903		-2.2350566,-70.034966
					0.10809549689292908	0.1217184066772461	0.17850404977798462	0.15848028659820557	0.09875170141458511	0.1531958281993866				-12.621787,-82.394165	-78.2622,-69.01407				-29.245491,-72.5985		-87.08585,49.277317		114.71472,14.576977		-12.640311,-70.82109			-11.575984,117.41013	-17.341677,-72.518456				27.989382,-5.9172425		-51.208485,76.10507		53.806095,33.70865		-2.2443523,-70.02808
					0.11817013472318649	0.1394847333431244	0.13243333995342255	0.14198793470859528	0.13881441950798035	0.1445838063955307				-12.702461,-83.70688	-43.779137,-27.581553				-11.84936,-87.40797		-105.39943,40.979427		115.419334,15.812336		-2.6722407,-78.35925			-14.007216,117.4942	-17.73671,-73.87553				29.102451,-7.086602		-50.85894,67.46765		60.6691,59.223877		-11.803459,-28.48732
					0.12071269750595093	0.14263980090618134	0.13243333995342255	0.13063299655914307	0.13001155853271484	0.13754461705684662				-12.723644,-83.72818	-80.71214,-75.86985				-29.242401,-72.611275		-104.82174,43.413322		115.65297,15.036741		-10.4404955,-47.992466			-14.041833,117.54835	-59.946735,-77.601204				28.723572,-4.8750134		-43.32129,-104.87978		62.38157,59.217308		-10.884124,-29.509941
					0.10184898227453232	0.0963715985417366	0.13243333995342255	0.1439012736082077	0.16438782215118408	0.16103032231330872				56.03231,-85.81708	-80.72275,-75.85327				-7.2644596,-90.211716		-54.028244,65.37152		103.25525,2.193345		-6.820007,-47.851234			29.827164,24.429152	74.004295,-32.703793				30.145834,-6.4737926		-74.84632,-10.152256		62.40699,59.252384		-10.891233,-29.561764
					0.13120341300964355	0.15945352613925934	0.17173250019550323	0.12664024531841278	0.16339530050754547	0.13868002593517303				15.954004,-28.041248	-81.451584,-75.73945				-9.684268,-95.2412		-63.304394,73.79567		103.32598,2.3423629		-6.263433,-46.3634			-78.16212,30.108196	35.10354,0.5554184				29.649168,-5.46769		-75.62533,-8.522028		63.972763,59.71151		-10.891241,-29.561436
					0.13120341300964355	0.15945352613925934	0.1305091679096222	0.1354861557483673	0.14686013758182526	0.1357789784669876				15.676119,-28.410376	9.767828,-103.54909				-10.640544,-95.518364		-63.320312,73.78974		93.94855,27.412838		-8.487061,-48.61458			-73.70247,28.716593	-19.18286,-73.963356				28.024778,-5.8105917		-33.64267,60.976974		64.38446,59.56413		-11.220646,-29.03665
					0.10989107936620712	0.11408131569623947	0.13306130468845367	0.13271749019622803	0.14368928968906403	0.15996608138084412				0.68709445,10.009302	7.4546604,-113.211334				-9.808379,-96.20627		-58.334553,-12.837203		94.95779,27.801981		-10.015268,-43.06329			-23.210587,-9.711611	-32.175632,-105.25788				28.715532,-11.000653		-72.389786,-16.124367		66.58664,60.316566		-13.972864,-38.503685
					0.1173958107829094	0.14450520277023315	0.13029609620571136	0.12819108366966248	0.14194603264331818	0.13902512192726135				34.398182,-12.947684	7.4544973,-113.20701				-9.045158,-96.04463		-50.764515,-41.09091		94.99966,27.416761		-0.26147556,-77.568726			-28.199364,32.480946	-17.736591,-73.87521				28.745481,-11.78138		-73.73233,-19.373186		63.973152,59.713253		-12.607822,-30.137434
					0.10652461647987366	0.11172917485237122	0.13255174458026886	0.1290876716375351	0.13012009859085083	0.1394243836402893				61.88525,-25.976492	11.764556,-113.007545				-9.085404,-96.02501		-51.363796,-40.03291		95.419395,27.782578		0.79033566,-61.40594			-8.527157,31.426966	0.14479877,-79.86165				29.067585,-11.121985		-74.112175,-19.493927		64.03803,59.815002		-13.157609,-28.317116
					0.15829677879810333	0.14663954079151154	0.13777364790439606	0.12682004272937775	0.09733991324901581	0.1368883103132248				54.969166,-84.5216	0.40362826,-106.49032				-9.110753,-96.02937		-71.93572,-24.98379		95.7296,27.695112		0.81747466,-61.365295			28.52068,24.432255	-43.153687,-105.08827				29.150763,-11.527867		-69.35986,-17.286543		63.884895,59.834003		-14.705623,-38.959145
					0.15829677879810333	0.14663954079151154	0.13194921612739563	0.1304319202899933	0.1181357130408287	0.14721930027008057				-5.146815,-52.878742	2.6583984,-107.35715				-11.537178,-92.456535		-74.18273,16.069069		98.41676,17.701172		-4.74234,-60.90015			-8.99276,-3.6533358	-43.332684,-104.89633				91.19081,17.994686		-73.351776,-18.806068		54.783474,36.148113		36.54982,-14.984244
					0.14938823878765106	0.15149036049842834	0.1327664703130722	0.1435706466436386	0.13255354762077332	0.16917508840560913				-5.5518894,-53.002987	2.4198496,-107.27436				-8.1966505,-89.8738		-72.751236,18.235107		92.724976,26.114191		-6.650784,-58.289734			-8.978522,-3.84323	-43.331825,-104.89524				91.19135,17.99517		-41.048977,71.93804		63.525784,58.073868		6.4639297,-89.35234
					0.1576898992061615	0.1309305876493454	0.1373296082019806	0.13791383802890778	0.13811147212982178	0.17092810571193695				0.64786214,9.062413	1.8000783,-107.05142				-7.5819736,-90.1153		-72.2046,17.988684		93.63233,25.979832		-0.33621144,-62.319332			-21.758625,-9.839592	-43.14448,-105.07225				34.827484,-24.77429		-69.99772,-21.537552		63.49064,58.137833		5.829505,-84.144966
					0.14554361999034882	0.12233468145132065	0.13434304296970367	0.1448158323764801	0.1368008553981781	0.1620301455259323				0.7982392,9.312046	1.4358499,-106.810196				-10.255678,-94.58619		-72.6955,16.400064		93.11254,25.817877		1.9498669,-64.5548			-21.443325,-9.655704	71.43944,-31.481602				29.106041,-11.176483		-41.52333,71.374596		64.0357,58.696266		40.157806,-18.472828
					0.10430745780467987	0.08936093747615814	0.1322856843471527	0.1458107829093933	0.13301582634449005	0.16187304258346558				55.799076,-84.21529	1.4300742,-106.77953				-7.0921803,-90.77444		-72.271484,16.619524		93.35522,25.702845		2.7196941,-60.957047			30.315567,24.475876	62.563995,-5.645264				28.36179,-11.276093		-69.36045,-17.286781		110.69006,65.20408		39.84242,-18.862268
					0.12076996266841888	0.12094064801931381	0.1324312686920166	0.11334091424942017	0.1315179467201233	0.12364906817674637				55.982784,-84.19062	17.748253,-109.466805				-8.674161,-94.39301		-73.12486,15.890175		92.877304,24.898365		4.6086802,-64.26846			28.50684,24.365688	71.78867,-28.409107				28.452444,-11.627048		-77.11779,-18.826454		84.9424,-17.725391		39.842293,-18.86247
					0.13639205694198608	0.15443101525306702	0.13005925714969635	0.12678219377994537	0.132537379860878	0.14490817487239838				15.647209,-28.244932	17.747667,-109.47601				-7.1787834,-90.0942		-72.63227,16.831066		92.945816,24.981913		2.5863125,-62.381706			-78.23045,30.06448	71.44035,-31.480806				28.912268,-11.760583		-0.64703095,-24.329548		85.257416,-15.860204		39.8428,-18.862543
					0.07802852243185043	0.06674014776945114	0.13020651042461395	0.1355062574148178	0.13426890969276428	0.15344393253326416				-5.5385504,-52.719257	8.446986,-112.45228				-11.111207,-95.51891		-40.780945,-10.491024		91.46749,25.474289		2.7205384,-63.33561			-9.188944,-4.16356	71.43971,-31.480202				28.338865,-11.372844		-33.18234,59.93227		103.96991,32.600407		39.25477,-19.031897
					0.07802852243185043	0.06674014776945114	0.14621834456920624	0.12678219377994537	0.13426890969276428	0.14490817487239838				1.7720885,9.801851	13.459136,-113.3697				-7.4149747,-90.12763		-40.783173,-10.491581		91.34142,25.467327		2.7243288,-63.435593			-22.40691,-10.937759	71.438774,-31.480995				28.742174,-11.782683		-41.612396,71.2573		101.76285,32.142124		39.143673,-19.053213
					0.08790283650159836	0.07375923544168472	0.146828755736351	0.1355062574148178	0.1379081755876541	0.15344393253326416				29.76092,-29.439781	9.749674,-103.78929				-10.209058,-95.019135		-41.42661,-11.335988		93.46281,24.959717		2.2924128,-62.08053			-17.27867,24.019243	-38.86476,-104.765305				63.89172,-2.0676575		-36.813835,61.515182		101.76406,32.14216		41.29358,-17.650402
					0.12442675232887268	0.10084860771894455	0.14656797051429749	0.12435173988342285	0.1285487860441208	0.13024799525737762				7.0330014,-35.643295	8.446428,-112.45112				-11.739431,-91.87133		-39.67853,-10.41562		93.86676,24.888453		2.318583,-63.275745			-57.470238,-82.10888	-38.55924,-96.576485				56.54558,-4.579455		-33.77361,61.810272		116.02054,50.33704		39.138645,-18.956894
					0.09331067651510239	0.07514525949954987	0.13136889040470123	0.12346275895833969	0.1273173838853836	0.12597723305225372				-27.41091,-46.990772	9.369634,-111.52757				-16.655846,-77.10064		-38.74032,-11.698891		93.38828,23.416037		2.2667074,-62.09399			-51.283806,-64.47444	-46.109245,-28.371834				57.632988,-6.8970823		-33.77188,61.81065		85.336586,-16.372065		39.255512,-19.032299
					0.08772432059049606	0.07304298877716064	0.134673073887825	0.127825528383255	0.12873761355876923	0.1560836136341095				15.30157,-26.77124	8.446328,-112.45361				-16.089745,-70.84233		-39.493546,-9.03779		94.23983,23.173704		2.3160248,-63.229652			-77.691605,30.431808	-18.459814,-73.46016				56.802525,-6.5316434		-36.099354,60.665783		90.24432,32.070797		39.25497,-19.032192
					0.08623333275318146	0.06957443803548813	0.13549667596817017	0.1266859769821167	0.12717191874980927	0.1549670696258545				16.030775,-27.503504	11.665662,-112.47819				-16.00037,-70.40561		10.424927,14.986396		95.74209,19.50801		4.242793,-62.771366			-77.73494,30.716404	-32.32469,-105.74383				41.738773,52.361877		-33.64223,60.976448		104.35571,32.203213		39.06403,-19.207394
					0.11279342323541641	0.10500093549489975	0.12610086798667908	0.1320919692516327	0.13012653589248657	0.16234120726585388				-27.035791,-28.63429	11.585012,-111.24895				-16.254023,-72.11176		-50.184334,-41.20742		95.71406,19.505306		1.1146882,-62.91001			-65.38208,-0.73617625	-33.099266,-104.776375				41.812645,52.56454		-36.260513,60.322914		102.38396,31.83614		39.144085,-19.249779
					0.12553595006465912	0.11161858588457108	0.12286045402288437	0.13124233484268188	0.13124212622642517	0.15452943742275238				44.427784,-7.7757764	-81.81881,-68.797554				-30.742554,-49.670204		-51.36196,-40.107254		93.20042,22.30162		-0.9961903,-62.288338			-1.6530285,-9.032462	36.554943,1.8451532				9.76084,15.736741		-33.641552,60.976284		104.42781,32.062828		56.01993,-0.54007125
					0.12517954409122467	0.10263671725988388	0.13053186237812042	0.11733265221118927	0.12358859181404114	0.13367806375026703				1.4692574,-0.11880091	9.302805,-103.36487				-30.845064,-49.751305		-62.283363,-39.451294		93.22587,22.407295		0.7036472,-61.11746			-24.44926,-75.35653	36.950504,1.0356752				28.411175,-11.171841		-36.81267,61.522533		102.47043,31.711546		39.842358,-18.862549
					0.14850813150405884	0.1280505359172821	0.13403350114822388	0.11470035463571548	0.15788698196411133	0.1347612887620926				32.76195,-29.874622	13.032597,-113.71117				-14.270631,-54.50083		-40.902245,-10.241474		93.266716,24.335648		2.6758075,-55.437283			-16.750687,23.404158	27.74577,-26.961113				33.40652,-10.640364		-33.773136,61.809963		104.22398,32.710007		39.14385,-19.053064
					0.10660969465970993	0.100539430975914	0.14340436458587646	0.11690478026866913	0.15869975090026855	0.1350751668214798				32.012913,-30.838322	14.19677,-114.63329				-14.134598,-54.32892		-77.006134,-14.615836		93.019066,27.701231		1.3840914,-62.854248			-15.88526,23.31587	70.82326,-27.879368				16.167307,9.612624		-41.052578,71.93865		102.26753,32.382576		29.06488,-11.661455
					0.10185781866312027	0.09727337956428528	0.13327345252037048	0.12015775591135025	0.15620441734790802	0.15868720412254333				-13.07928,-82.77167	14.366545,-114.73666				-14.353601,-54.61853		-76.24241,-15.011184		92.636375,28.104382		0.8613798,-62.466404			-12.64228,117.28885	71.11509,-34.815243				28.19141,-5.208016		-3.1635737,22.178328		104.22415,32.709633		75.053154,-18.083332
					0.10279085487127304	0.098785899579525	0.13561837375164032	0.09034665673971176	0.15652428567409515	0.11527925729751587				-12.955082,-83.40075	8.413002,-113.30093				-14.381239,-54.657043		-75.353424,-14.254603		102.07926,0.98908997		1.1473767,-62.812004			-12.765191,117.31028	68.87565,-30.81401				29.311035,-6.2215257		-41.048904,71.93808		85.42308,-15.921815		74.97086,-18.093273
					0.11529814451932907	0.11115425080060959	0.13014397025108337	0.1164594516158104	0.16063585877418518	0.14450836181640625				-13.273801,-82.94442	13.769683,-113.59215				-14.360211,-54.62608		-73.14581,-31.748304		61.332317,63.60807		3.6578093,-62.44765			-12.765191,117.31028	-38.194572,-95.6544				28.19122,-5.2081304		-33.773148,61.81001		102.26982,32.382202		74.879196,-18.116802
					0.11179841309785843	0.11121367663145065	0.13858751952648163	0.12202198058366776	0.1592136174440384	0.1525951772928238				58.10034,51.773853	-78.22246,-71.23116				-14.3316555,-54.585625		-75.359146,-14.338307		66.503654,59.26313		2.036547,-60.91717			-58.955822,11.000749	68.15527,-34.651157				29.310972,-6.221914		-71.454666,-19.663279		114.321434,50.18342		74.700516,-18.15217
					0.0884595736861229	0.07871763408184052	0.17240871489048004	0.1291937232017517	0.1551913022994995	0.1498560756444931				51.647957,-32.65737	-85.772964,-65.96035				-14.164631,-54.378887		-77.658005,-10.506171		99.25699,14.967782		-0.39848995,-67.011246			-34.750183,29.790472	37.817726,0.6193842				92.488716,8.71542		-34.420284,64.29543		84.11531,52.909992		33.406677,-10.640536
					0.10693135857582092	0.09892966598272324	0.18650700151920319	0.09848202019929886	0.16658593714237213	0.12217205762863159				51.675575,-32.18392	66.22921,97.813576				-14.333956,-54.58634		-61.58596,-39.07672		99.90292,13.010983		2.291654,-61.744987			-33.663704,29.637075	68.21796,-29.957619				40.97592,49.951675		-2.751822,22.615845		92.54706,34.0606		33.40541,-10.640801
					0.1075911819934845	0.09885431081056595	0.15773658454418182	0.0923600122332573	0.16439348459243774	0.12206648290157318				18.428335,-28.50178	-20.654238,-16.205141				-14.385228,-54.660812		-51.328564,-41.31991		99.669266,14.557438		2.7175407,-71.48133			-77.32064,28.502958	29.597338,78.85312				38.689,9.153941		-57.307957,32.201393		86.71071,49.352516		32.11921,-10.961397
					0.10120236128568649	0.09168652445077896	0.13477419316768646	0.121548131108284	0.16103175282478333	0.15444481372833252				-16.40441,-2.239795	18.50578,-7.027839				-30.028297,-49.09784		-61.356266,-37.763393		99.767654,14.568339		2.8096502,-71.322556			-36.93813,-74.10815	68.21822,-29.955893				38.687542,9.153682		-77.591255,50.616436		116.018745,50.338303		29.189178,-11.341154
					0.08912396430969238	0.07674182206392288	0.14208318293094635	0.12845414876937866	0.15478582680225372	0.15182407200336456				43.10643,-7.337408	77.94502,-82.90235				-30.09244,-49.213432		-42.936085,23.831104		100.31251,15.17125		2.8275328,-71.33972			2.1476548,-11.379774	-77.79304,-86.99722				22.069635,-7.885876		-77.16073,49.92049		84.05786,51.96902		38.42596,-3.7651925
					0.143418088555336	0.12105245888233185	0.13699698448181152	0.12014523893594742	0.12392093986272812	0.1476512998342514				44.836807,-8.217571	27.959066,16.695751				-30.093466,-49.208668		-36.411285,-39.320892		100.16722,14.239169		2.8366215,-71.33608			-1.8070142,-9.254764	28.060497,80.49597				41.42701,30.509045		-7.2828183,4.0730004		91.290054,32.92012		33.40576,-10.640692
					0.13121646642684937	0.09868413209915161	0.14494574069976807	0.1191321536898613	0.12110788375139236	0.14729444682598114				2.3132124,-2.5351374	27.879648,16.696028				-29.376305,-49.529144		-76.44832,55.712025		100.838646,14.110259		0.754845,-76.67721			-16.698233,27.769058	29.049248,78.840904				73.201866,7.279032		1.0633578,8.510539		87.1232,48.538708		38.355362,-3.9490838
					0.1300431191921234	0.1068992018699646	0.13675841689109802	0.12083316594362259	0.12595607340335846	0.1469925493001938				13.176389,-5.4244947	18.504942,-7.028382				-30.044651,-49.190853		10.412422,36.776768		100.48717,14.202095		1.8127308,-71.04237			-1.70091,-97.69903	29.064335,79.10017				73.08858,7.2117243		-82.930984,59.725403		114.52671,50.17192		32.390636,-10.948127
					0.15643975138664246	0.13162873685359955	0.1414504051208496	0.12930485606193542	0.13255062699317932	0.15129752457141876				51.50505,-32.2914	18.465614,-7.0752177				-30.083387,-49.19453		-71.30504,48.742023		100.06619,14.289032		3.0082994,-70.9403			-33.66296,29.638702	-14.333293,-61.212482				73.19116,7.2449164		-73.34081,-17.977764		84.0899,52.764786		28.85338,-11.777314
					0.15622499585151672	0.13203519582748413	0.13694638013839722	0.12380187213420868	0.13641244173049927	0.14289206266403198				2.992274,-0.5396884	19.171288,-7.532414				-30.3413,-49.372845		-38.972878,25.994741		100.34127,14.281387		1.1989212,-62.824154			-71.89009,36.176945	-14.357371,-61.15415				73.18867,7.2694674		-33.66457,54.914494		92.367676,33.98635		33.40708,-10.640042
					0.1434919387102127	0.11581592261791229	0.15833589434623718	0.12371479719877243	0.13466636836528778	0.1414998322725296				30.475801,-28.690205	18.292484,-8.4875965				-30.090103,-49.212025		-37.25774,27.145824		100.47008,14.992729		1.2204694,-62.56761			20.733664,-31.45311	-14.423623,-61.01131				73.088646,7.2098336		-96.96207,77.62151		86.80489,49.195988		29.1855,-11.444488
					0.11101951450109482	0.10021848976612091	0.12984810769557953	0.11537160724401474	0.13405390083789825	0.14188402891159058				-16.40597,-2.2411702	27.958874,16.695772				-29.948875,-48.7843		5.7974544,12.316414		97.68642,12.123086		1.5391397,-62.54228			-36.90685,-74.0726	-41.769703,-54.67101				73.21266,7.27956		61.970215,13.815935		115.32814,50.178734		38.425808,-3.765153
					0.10818787664175034	0.10263076424598694	0.15264998376369476	0.1198071613907814	0.15815028548240662	0.14034299552440643				1.8281574,9.813712	-32.426403,-40.10616				-29.972923,-48.89218		-58.954224,-18.310883		97.46837,11.772013		1.4441391,-85.97424			-21.825047,-10.7705145	44.771713,21.417992				-1.045941,94.731224		60.98175,13.286809		84.081184,52.260033		33.40522,-10.641429
					0.10818787664175034	0.10263076424598694	0.1605534851551056	0.11577431857585907	0.14418229460716248	0.14141497015953064				10.791051,-32.141624	-29.046642,-90.61285				-29.949745,-48.8038		-36.091057,26.16061		97.47629,11.7478695		1.4441319,-85.97476			-65.43664,-71.34527	44.76791,21.418514				38.6877,9.15317		61.943962,10.3178625		91.716644,33.463886		38.426,-3.7652311
					0.11645852774381638	0.10154903680086136	0.15665587782859802	0.0792098194360733	0.14099039137363434	0.10937616974115372				8.100835,-36.69134	17.464138,-8.6493225				-13.37605,-84.81066		-38.97303,25.99516		96.91298,12.865458		-6.2331624,-46.69204			-57.69312,-82.90164	-14.900828,-57.508476				31.636288,-41.60297		61.394855,11.413597		87.014534,48.78545		33.381115,-11.226426
					0.11645852774381638	0.10154903680086136	0.15232232213020325	0.12140996009111404	0.14374320209026337	0.14901642501354218				8.183718,-36.82901	17.702662,-8.579887				-22.958363,-76.66329		-37.25768,27.145527		97.80822,13.130435		-21.916168,-56.697456			-77.76541,6.5008535	44.743122,21.71149				13.14832,7.973065		61.754654,9.008193		115.13357,50.220444		86.062004,11.089225
					0.11149994283914566	0.09924030303955078	0.16013933718204498	0.1203463077545166	0.14053134620189667	0.14860619604587555				13.859213,-3.243891	-43.450874,-42.99997				-22.878052,-76.640915		-36.77399,26.146166		97.63226,13.093096		2.1217246,-57.833748			-2.4593654,-99.86884	-41.78814,-54.662354				16.167215,9.614162		60.867805,10.22209		84.102615,52.390533		8.102837,-55.622395
					0.09408583492040634	0.08379684388637543	0.1614171415567398	0.0825415775179863	0.14900049567222595	0.11135205626487732				51.168106,-32.490784	-35.343548,-42.316574				-23.047832,-75.73261		-43.328587,23.102854		90.09849,-0.04958946		-27.244019,-60.678474			-33.66178,29.637644	-58.53945,-64.99766				-1.0460478,94.7313		-31.359863,-62.09124		91.8975,33.558918		36.122017,-11.426748
					0.09729938954114914	0.08598561584949493	0.14570917189121246	0.11244706809520721	0.1451370269060135	0.13808636367321014				2.60671,9.178665	-36.411392,-39.322433				-23.04788,-75.7338		-58.954,-18.310587		89.57809,-1.6501658		-10.0039425,-65.1941			-22.536331,-11.313964	-88.09026,7.4013286				60.941833,48.571686		17.15283,45.99604		86.96531,48.90609		35.726345,-15.656556
					0.10634065419435501	0.1015930324792862	0.1311565339565277	0.12241493910551071	0.13707570731639862	0.14667928218841553				0.7871433,9.289778	-28.539593,-91.98625				-23.048182,-75.733734		-0.9028964,12.583974		89.67103,-1.6894717		4.7692747,-53.83255			-21.443325,-9.655704	-79.81905,-86.7896				16.168402,9.613538		61.970222,13.814597		84.05784,51.96885		36.83172,-11.015533
					0.0932038202881813	0.087476946413517	0.1273544430732727	0.1218651756644249	0.12369880080223083	0.14621451497077942				13.515509,30.57047	-34.097897,-42.622597				-23.043663,-75.77094		-0.83786166,12.401391		94.369484,-11.869382		-1.4527771,-62.236984			-55.049984,89.99238	23.961334,31.867292				16.167261,9.61265		61.944084,10.317581		84.08986,52.448612		30.911459,-16.598799
					0.09190937876701355	0.08628659695386887	0.1284792125225067	0.1290949434041977	0.1260673999786377	0.14439095556735992				-13.018936,-4.075091	-37.167175,-40.51967				-23.04033,-75.83756		-37.496346,-42.502274		102.354126,-2.5863688		24.963198,-42.821762			-42.016815,-70.21778	32.24265,79.231766				18.530603,3.4251764		61.394825,11.413992		113.23083,49.219666		37.45174,-11.573735
					0.09089051932096481	0.08184758573770523	0.14605048298835754	0.11697538942098618	0.1386328488588333	0.14457479119300842				-13.21208,-83.87234	-32.069683,-40.767967				-23.040453,-76.024284		6.855691,23.222612		93.99005,-12.13744		24.849573,-43.1225			-14.1706295,117.381966	56.172382,-0.46731424				16.168404,9.613626		61.754494,9.008346		93.5497,34.996494		37.4519,-11.573733
					0.09744280576705933	0.09334240853786469	0.1442030668258667	0.11602556705474854	0.12838433682918549	0.14305055141448975				-12.896624,-83.76962	-40.89744,-31.829613				-24.75042,-81.02292		-88.06838,-37.192345		102.062996,-2.5918949		-23.367495,-54.377842			-14.156806,117.38204	29.613249,78.894966				18.509293,3.4476256		-38.39226,61.234055		116.01872,50.338215		35.47278,-15.86531
					0.09423654526472092	0.09113162755966187	0.13716857135295868	0.12053272873163223	0.13192349672317505	0.14369195699691772				-12.757986,-83.71747	-40.494884,-30.332848				-23.618435,-77.17089		-47.700066,40.705658		84.43725,-10.3740225		-21.929626,-56.7251			-14.041833,117.54835	28.0585,80.49469				16.168486,9.612794		35.689293,-75.23056		113.3026,51.871605		35.72537,-15.656716
					0.08858456462621689	0.0810118094086647	0.13514180481433868	0.09945015609264374	0.13991312682628632	0.12995314598083496				2.7727287,-18.313074	-38.227177,-30.011656				-23.343588,-76.97965		-70.16651,-23.333704		90.651405,-2.9581926		2.012296,-57.75955			-3.4562159,48.405045	29.59932,78.85135				9.977361,15.90129		65.65767,39.200294		85.04818,53.137447		36.242737,-11.25457
					0.09531509876251221	0.09274479746818542	0.13418877124786377	0.12681545317173004	0.13023094832897186	0.1491016000509262				51.141773,-32.477036	-38.341972,-30.978237				-25.016891,-80.48739		-104.524864,-9.850659		88.9408,-3.45906		-3.8659987,-45.54804			-33.66274,29.636978	-77.791405,-86.993515				34.583263,-14.318805		-29.145994,2.262635		95.05251,32.536476		38.99586,-4.6160665
					0.11829220503568649	0.09136664122343063	0.14869464933872223	0.11829851567745209	0.1256929188966751	0.14508451521396637				-12.213232,-83.04761	-36.197845,-40.800964				-24.997946,-80.297005		-103.42765,-7.957206		94.973434,-10.286422		-5.565267,-52.58835			-12.827037,117.23448	-77.78958,-86.99318				28.42808,-11.155602		-27.455767,1.7684579		87.3597,50.02362		36.173866,-11.9748125
					0.11549942940473557	0.11596733331680298	0.13827748596668243	0.12612822651863098	0.13631045818328857	0.14841005206108093				3.279526,-73.41988	-2.6922433,56.12701				-25.00548,-80.42346		-41.106014,-43.610016		103.76894,-3.1446388		1.4776999,-67.65645			-16.800983,4.755705	-77.790184,-86.99304				28.420929,-11.161444		-74.84526,-10.159824		113.576324,51.750946		36.17413,-11.974304
					0.1258360594511032	0.11484461277723312	0.13321994245052338	0.11415980756282806	0.13691340386867523	0.14318744838237762				56.00367,49.4989	78.06876,-83.48675				-23.734322,-77.26677		-83.036896,-34.83523		94.9938,-10.276256		-5.0642323,-60.722385			-59.392025,10.759252	-76.15387,-87.32595				5.216612,9.154309		18.79902,-14.850052		85.070496,52.778923		35.011665,-16.022503
					0.11773473024368286	0.11876944452524185	0.1605534851551056	0.13484500348567963	0.13759316504001617	0.15625494718551636				51.611168,-32.037003	78.25863,-82.82454				-24.830639,-81.01568		-83.68397,-36.5646		103.79638,-3.1420906		-6.7535133,-58.275734			-32.231678,29.984163	23.794237,32.78078				29.212845,10.857824		21.382715,-11.368665		94.53636,32.228752		35.72566,-15.6570425
					0.10409576445817947	0.10625296831130981	0.1311565339565277	0.13409236073493958	0.13588663935661316	0.15560297667980194				51.202305,-32.949696	76.86275,-82.26089				-24.909138,-80.91762		-81.58004,-42.171944		94.993225,-10.269764		-7.691865,-63.531143			-34.899883,30.221634	23.996838,32.705597				32.989216,-15.975172		1.1940823,8.477955		87.54856,49.702026		34.796783,-16.07649
					0.10858888924121857	0.0965757817029953	0.1273544430732727	0.10569226741790771	0.14745523035526276	0.1293054074048996				32.827457,-29.86843	73.40341,-83.07704				-24.99878,-80.49099		-86.31522,-42.053314		103.795555,-3.157901		2.8976786,-60.515705			-16.750666,23.404146	23.996729,32.704453				57.17651,-4.7925644		-8.452771,72.8762		113.472885,51.70782		38.933174,-4.663739
					0.15962868928909302	0.12974373996257782	0.1284792125225067	0.10781433433294296	0.1399805098772049	0.1296340972185135				57.962624,76.14517	-38.136936,-28.144949				-24.91689,-80.89174		-86.16698,-41.1353		95.09164,-10.189716		0.96987885,-58.99809			67.204185,7.278532	32.243374,79.232864				30.349176,-9.886567		-68.93431,41.597466		85.0582,52.83153		36.105747,-12.813393
					0.12272267043590546	0.12095014750957489	0.13716857135295868	0.10802952945232391	0.13193827867507935	0.1287497878074646				51.232067,-32.659725	-36.922718,-27.670877				-23.761265,-77.28575		-86.17828,-41.06605		90.65225,-2.9662092		-5.272019,-64.89136			-35.318813,29.89152	29.345581,78.67605				34.583553,-14.318036		-68.934456,41.59801		94.605156,32.314816		35.725914,-15.657022
					0.1361597627401352	0.1150403693318367	0.15212491154670715	0.12420108914375305	0.1003391370177269	0.14445988833904266				-27.089045,-28.606321	-36.41463,-41.07234				-24.69825,-80.90707		-84.802216,-41.4313		103.801605,-3.155362		0.14323083,-67.65294			-46.720604,75.55549	29.607946,79.10298				28.415152,-11.174081		3.0484653,79.14687		87.52715,49.761993		42.20295,-17.379105
					0.14754542708396912	0.15060418844223022	0.1455230414867401	0.13679495453834534	0.10367945581674576	0.16289860010147095				-28.333464,-29.131	-36.771687,-31.065687				-24.797518,-80.78633		-87.92863,-44.825397		88.74409,-11.688585		1.1585377,-86.157715			-66.040375,-1.7235478	60.952724,-51.55483				33.406612,-10.641578		-31.758932,103.346344		114.04382,51.74711		35.72605,-15.656917
					0.15286438167095184	0.12870237231254578	0.15019527077674866	0.12720376253128052	0.10099957138299942	0.13912749290466309				32.91107,-29.816143	-35.89515,-43.21368				-24.87557,-80.329704		-87.942,-42.002815		91.75587,-10.363247		1.1598778,-86.15263			-16.01329,23.037224	9.981979,-67.53411				33.407547,-10.64038		-78.29751,-18.434168		85.04857,52.40893		35.72537,-15.656671
					0.12484074383974075	0.15831449627876282	0.1541125476360321	0.1302052140235901	0.09832243621349335	0.14022350311279297				31.97594,-30.698338	-39.579353,-31.458406				-23.61509,-77.15225		-86.172165,-43.361988		90.155396,-5.2102246		2.1932323,-55.29419			-16.753422,23.404438	42.989822,23.758577				28.508286,-11.690001		-73.60975,-18.018213		94.0418,31.697336		36.69402,-10.700545
					0.15606877207756042	0.13533510267734528	0.13340142369270325	0.12605512142181396	0.09803421795368195	0.15321511030197144				31.975706,-30.637222	-38.88042,-33.70696				-23.301931,-79.75501		-83.60689,-42.720703		101.81893,-4.7790804		-10.481341,-47.888256			-17.297474,24.107155	-89.03615,7.7660584				32.11921,-10.961397		-74.015274,-17.445301		87.701355,49.35319		39.22814,-4.0474653
					0.16026167571544647	0.13519185781478882	0.13753195106983185	0.12607306241989136	0.13759657740592957	0.145462304353714				57.893036,75.87912	-38.27698,-32.20434				-24.077868,-80.69148		-82.50491,-43.830147		87.5051,-12.174123		-6.5382104,-46.320198			68.09021,7.418267	9.982163,-67.534195				28.445122,-11.623715		-73.55311,-17.691366		113.420105,51.653206		36.122684,-11.426177
					0.15936365723609924	0.15336132049560547	0.13305430114269257	0.13039249181747437	0.14115062355995178	0.14318636059761047				1.0903726,9.674623	-37.924244,-35.240456				-24.178968,-80.22614		-82.510475,-44.57045		93.474525,-10.3180895		-10.007467,-43.056995			-22.188725,-10.562473	43.468983,25.451279				33.405716,-10.640542		-73.84,-17.547789		85.028046,52.847755		37.523903,-32.113007
					0.1305815726518631	0.1781599223613739	0.1411777287721634	0.11978743225336075	0.10568693280220032	0.14665324985980988				-12.798777,-35.86181	-37.914444,-44.21049				-24.07722,-80.62222		-82.03315,-46.30107		89.46006,-3.7419083		-22.65633,-54.220654			-66.56761,-38.60433	44.495636,21.19905				13.110842,12.303389		-74.316444,-17.442451		94.59463,32.43042		34.73479,-14.453692
					0.1065436452627182	0.12477407604455948	0.12031187862157822	0.12908059358596802	0.10391837358474731	0.14579080045223236				0.7729084,-35.167316	-41.56668,-44.1987				-23.247967,-76.9886		-82.09442,-45.609596		102.741104,-3.8038664		-22.454014,-54.099113			-64.31331,-72.07065	44.798836,26.574217				13.715407,9.684029		-74.29851,-17.42711		87.50632,49.776577		76.03181,-17.696642
					0.15279936790466309	0.16753119230270386	0.11261024326086044	0.1374204009771347	0.10144715756177902	0.14503104984760284				0.10485117,-35.802525	-38.53636,-44.37351				-23.709759,-76.74828		-80.100815,-43.244343		88.43158,-11.515436		-22.203842,-54.58691			-63.44175,-78.36935	43.469627,25.449757				28.7786,-11.788347		-73.90558,-17.69876		112.64167,50.159733		75.66749,-17.870918
					0.16990627348423004	0.16022923588752747	0.13108119368553162	0.13847090303897858	0.1069384515285492	0.14440937340259552				44.665092,12.85675	-37.87146,-44.702347				-23.012436,-76.86647		-79.77552,-44.02118		92.15896,-10.699365		-21.65236,-54.800915			-79.826004,21.762037	45.011005,25.835684				33.406525,-10.641441		-41.04914,71.9382		94.48052,34.38552		29.861654,-21.393452
					0.12871070206165314	0.16966472566127777	0.13829311728477478	0.12869182229042053	0.09903280436992645	0.14580485224723816				30.47335,-28.66586	77.17426,-81.07968				-23.026651,-76.85444		-78.6213,-46.214157		89.73986,-5.5093875		-21.656788,-55.71541			20.740417,-31.443155	45.011547,25.835943				28.468502,6.6302414		-69.99798,-21.537594		112.90265,51.113102		29.55595,-21.086452
					0.16564784944057465	0.14621582627296448	0.11893492192029953	0.13558036088943481	0.09568681567907333	0.16514547169208527				44.54808,-7.904827	77.17733,-83.47561				-23.71394,-76.76536		-78.61153,-45.19352		101.36326,-4.4541364		-21.585806,-55.167767			-0.32386634,-10.019614	45.690388,26.609787				-46.19148,-28.458277		-69.360016,-17.286953		94.56009,33.269333		29.835869,-21.492
					0.16779014468193054	0.15760305523872375	0.128806471824646	0.12753669917583466	0.1029776930809021	0.13447056710720062				-12.576361,-4.442963	73.840515,-85.77544				-22.78551,-77.115776		-79.78457,-46.888416		87.93887,-11.794262		-21.606268,-55.20076			-41.661976,-71.999596	63.2004,-53.564827				19.137213,-13.133008		-69.35983,-17.281452		112.90702,51.115215		30.049967,-21.463917
					0.11944935470819473	0.16572457551956177	0.13256065547466278	0.13440647721290588	0.10329940915107727	0.15552620589733124				-12.547794,-4.5485835	72.85966,-85.32607				-23.461946,-76.59355		-80.0654,-46.120926		92.67243,-10.4985895		-27.485962,-60.596664			-41.69645,-71.934586	63.200474,-53.564877				19.137201,-13.133137		-36.821064,61.519222		95.30973,30.698761		4.9432526,-86.26227
					0.12308798730373383	0.16569626331329346	0.1117095947265625	0.13517889380455017	0.10109884291887283	0.16490179300308228				48.890156,9.344291	71.1718,-84.05282				-24.05317,-80.662254		-80.00257,-45.59316		89.573845,-4.591686		24.835924,-43.080967			2.9376004,-3.5431063	-15.525662,-78.043724				53.670383,-8.890115		-37.331215,64.92604		85.83672,52.808727		4.7876167,-83.690865
					0.12233041971921921	0.17260119318962097	0.1314573884010315	0.130538672208786	0.10469017177820206	0.14382411539554596				3.409568,-73.3998	70.426056,-86.00973				-23.50891,-79.97424		-77.88078,-44.868153		102.04381,-4.176702		-23.087872,-54.67724			-16.800928,4.755194	-58.013783,-77.51352				53.674294,-8.891915		-36.57269,66.605965		88.06051,50.221134		4.7362137,-83.57314
					0.12605465948581696	0.17264941334724426	0.12971143424510956	0.12691748142242432	0.09362537413835526	0.14403672516345978				3.3584495,-73.361824	77.26276,-80.96919				-23.303429,-79.786934		-78.33148,-44.165646		88.07386,-11.603364		-21.966148,-56.6854			-16.801094,4.755016	23.961912,31.86703				10.174191,16.188469		-39.987892,78.61989		85.76989,53.001465		4.504231,-85.6877
					0.12150873988866806	0.1687658280134201	0.12891463935375214	0.12892542779445648	0.10187002271413803	0.1430278867483139				13.852042,-3.251771	76.4605,-82.85256				-23.957016,-80.54105		-78.55138,-43.768265		92.42683,-10.365181		-22.83999,-55.525093			2.008818,-101.20205	23.823435,32.791973				10.173911,16.186897		-38.231995,74.30166		87.90099,50.438526		4.504191,-85.687614
					0.125244602560997	0.16877007484436035	0.13965477049350739	0.12329168617725372	0.10190744698047638	0.14075042307376862				13.855482,-3.237276	-37.702183,-41.243855				-23.883745,-80.0573		-80.73976,-44.632572		89.56688,-4.861427		2.1363554,-57.79086			-2.4593654,-99.86884	23.824524,32.78767				77.304375,-14.899115		-38.24192,74.289085		116.02344,50.338226		4.4696097,-85.405266
					0.13731610774993896	0.1692863255739212	0.1417844146490097	0.12471066415309906	0.1357346624135971	0.1411370038986206				-6.10246,-29.573792	-41.40122,-45.323322				-23.04978,-76.76449		-81.08376,-45.396942		101.81361,-4.4347873		-22.614365,-54.314865			-94.08077,8.807714	23.797758,32.77831				77.306114,-14.900326		-36.572758,66.60606		119.91002,3.523582		4.2469244,-86.395836
					0.1354701966047287	0.16923721134662628	0.1421317756175995	0.12709002196788788	0.13520801067352295	0.13526535034179688				-11.119816,-38.71138	-39.721596,-40.818794				-22.493153,-76.50345		-79.29963,-44.955788		87.43102,-11.904068		24.926105,-43.290356			-52.65017,-60.91139	29.37651,78.681465				18.108004,12.617801		-37.1712,65.347946		104.32032,57.734825		4.4695487,-85.40177
					0.1273319274187088	0.1670464724302292	0.1412130743265152	0.12468832731246948	0.13637346029281616	0.16205433011054993				13.495555,30.591488	-34.015404,-41.70025				-17.020172,-81.960495		-84.70789,-42.63596		93.44818,-10.598903		4.7765,-53.826843			-55.046978,90.00621	-62.38008,-83.181915				18.416828,14.03827		-38.242306,74.289085		110.15318,11.218794		42.864178,6.535239
					0.13378898799419403	0.16984711587429047	0.14023514091968536	0.12809428572654724	0.12981420755386353	0.1511504054069519				2.784813,-17.996378	-36.445168,-30.632221				-17.030058,-81.95157		-84.125435,-44.77032		89.18768,-3.79287		0.7256675,-77.18154			-3.4500854,48.434513	29.44644,79.27043				18.39227,13.706746		-37.122623,78.71919		110.28286,11.410513		4.465666,-84.96749
					0.10212735831737518	0.14210481941699982	0.13613271713256836	0.12392530590295792	0.13273976743221283	0.15509021282196045				2.770196,-18.331793	-37.304882,-30.181833				-18.070467,-87.591934		-84.20926,-46.110153		102.48007,-3.5481617		-5.8264093,-46.896732			-3.4562159,48.405045	-87.44624,-86.14219				18.200157,12.860035		-37.78087,76.30661		123.28113,1.8628521		-2.9479244,-77.010704
					0.09972041100263596	0.1366117298603058	0.1346609741449356	0.1272142380475998	0.1303386390209198	0.16270433366298676				2.7687917,-18.358095	-34.91183,-44.128777				-18.723112,-81.7917		-86.13491,-41.115215		87.55905,-12.406827		-4.77011,-46.69693			-3.4646637,48.405304	-62.071735,-84.56725				28.500135,6.643538		-37.14796,77.093216		85.003555,-16.931509		43.490505,-16.745409
					0.13926194608211517	0.16433101892471313	0.1387348473072052	0.12257856130599976	0.1288110762834549	0.1673448532819748				13.773806,-4.856671	-37.39655,-38.43704				-17.14346,-82.00563		-48.447964,53.59116		93.50187,-10.035041		-4.6844406,-46.61321			2.0087948,-101.202034	24.828884,33.420696				9.977264,15.900962		-36.80732,76.07645		90.738266,31.379208		40.70959,-3.4835165
					0.11925655603408813	0.1671793907880783	0.13541851937770844	0.12993396818637848	0.13390053808689117	0.15795156359672546				4.1943345,-72.189735	-35.044605,-39.75933				-18.676916,-81.70404		-48.861996,53.534306		89.68054,-3.6883328		-19.865961,-68.497154			-17.561527,5.4491224	9.80659,-66.50679				-1.090289,94.375206		-37.780087,76.30629		94.24534,31.001915		40.125614,-24.398888
					0.12292391061782837	0.1671704649925232	0.14576783776283264	0.1225590780377388	0.09788385778665543	0.16079913079738617				-28.300951,-29.133942	-38.278923,-32.267673				-19.391994,-82.184166		-58.244003,2.460012		102.809586,-3.9927309		-19.800539,-68.544815			-66.00103,-1.7169971	46.172592,23.344254				53.730858,-8.844553		-1.6327196,20.303587		85.95003,-16.074266		3.3574798,-83.70326
					0.12348882853984833	0.17169363796710968	0.15368503332138062	0.13180658221244812	0.13581255078315735	0.15265806019306183				-28.287434,-29.095995	-37.669758,-28.77511				-19.769814,-82.1262		-57.681908,1.8572395		91.86384,-10.848322		-20.391302,-67.95753			-46.604187,75.53874	42.41143,27.20027				33.61592,29.35357		-39.33137,78.33099		95.386024,30.440128		39.575314,-24.39797
					0.12323442101478577	0.1733148694038391	0.15890946984291077	0.12722153961658478	0.1520051211118698	0.1450117528438568				51.733643,-32.77862	-37.658817,-28.703312				-17.616928,-81.56359		-61.038857,58.50121		84.43721,-10.374003		-19.815147,-68.54527			-33.66296,29.638702	58.16168,-47.6953				5.2718806,8.979333		-39.1193,79.01049		95.38714,30.440594		40.359913,-24.046188
					0.1273651421070099	0.17171403765678406	0.13613271713256836	0.12624706327915192	0.1486983299255371	0.13849495351314545				-12.071735,-83.07539	-32.58285,-38.790417				-18.729143,-81.792564		-49.584244,56.4955		85.66159,-4.3668184		-19.766077,-68.565735			-12.925922,117.209114	58.124386,-49.06392				-3.827219,83.02244		-38.045876,77.273705		119.91121,3.5225055		40.853783,-24.615528
					0.11744217574596405	0.16218748688697815	0.13595086336135864	0.1271139234304428	0.14856800436973572	0.1388826221227646				-12.078427,-82.69073	-32.795284,-38.737396				-17.614285,-80.94245		-93.683914,-39.67486		85.47992,-10.646939		-19.726,-68.593506			-11.534724,117.332214	56.891705,-51.45873				-9.716053,78.5082		-1.2436393,23.60167		80.02578,-39.19758		50.652325,-21.008009
					0.12106895446777344	0.16211436688899994	0.1318815052509308	0.12840373814105988	0.15345801413059235	0.1395069658756256				-11.978615,-82.320435	-35.19197,-37.644417				-17.668072,-80.87314		-110.004364,-3.3349485		86.76712,-4.1252		-19.764093,-68.562805			-11.54779,117.331154	57.423706,-67.292915				-3.8076746,82.93378		-2.8540244,22.471626		79.10507,-42.213413		39.335407,-26.583601
					0.11746509373188019	0.16721732914447784	0.13016627728939056	0.13606280088424683	0.1356256604194641	0.14418819546699524				3.7288287,-72.883865	20.442305,-92.64637				-19.035295,-86.10963		-71.09678,57.301037		84.43684,-10.373649		-19.625233,-68.69255			-17.408615,4.919963	64.25063,-50.843544				-3.8272371,83.02247		-2.6141436,23.040663		77.634476,-50.087543		-9.82794,-39.26308
					0.1211366280913353	0.16719506680965424	0.1274847537279129	0.11919284611940384	0.1663859486579895	0.15363706648349762				44.543926,-7.8976846	71.6953,-81.10352				-27.848637,-72.850334		-71.01432,58.292046		85.66166,-4.367382		-20.391651,-67.95758			-1.8048216,-9.259733	57.08222,-51.901756				-3.802489,82.91116		-38.241924,74.28908		79.2163,-48.996246		8.216192,-84.41136
					0.13041506707668304	0.16849006712436676	0.12740439176559448	0.1297205537557602	0.14923915266990662	0.14679990708827972				13.873393,-3.2218125	71.14857,-85.73825				-28.144165,-72.701416		-46.851498,42.36688		85.48055,-10.646951		-20.482632,-67.874886			-2.4595642,-99.86604	42.413433,27.201221				-3.8694193,83.28747		-2.5768716,23.189222		79.629135,-42.046425		44.949528,-21.285542
					0.10965397953987122	0.10095162689685822	0.12848587334156036	0.12732189893722534	0.13639509677886963	0.14585018157958984				6.5947165,-13.127373	71.32862,-86.05652				-18.759108,-78.31988		-36.58246,-76.22991		86.76778,-4.1252036		-20.485819,-67.86399			-84.565315,-1.0466774	57.21843,-51.7678				5.485093,30.395859		-2.5523741,23.09825		78.750404,-40.930397		40.5053,-24.744324
					0.14772620797157288	0.12930895388126373	0.12468414008617401	0.12638287246227264	0.13639509677886963	0.14310061931610107				33.01634,-28.745512	78.11339,-80.288124				-18.985474,-77.95095		-36.517113,-75.74957		88.19563,-10.655754		-20.581377,-67.76126			-17.852316,23.776659	58.126152,-49.064705				41.503407,30.604916		-38.496124,74.430565		78.9895,-41.898445		26.398167,-1.9581304
					0.15226642787456512	0.12630435824394226	0.13019894063472748	0.1277197152376175	0.13639509677886963	0.14574597775936127				32.929264,-28.839722	69.3045,-85.83857				-19.084143,-77.90511		-36.750874,-75.947945		92.02864,-11.7118		-20.63374,-67.7063			-17.746786,23.958176	61.18975,-48.1715				41.60885,30.651		-36.503975,66.72833		93.75622,64.69214		76.35438,-17.633757
					0.15773890912532806	0.12273178994655609	0.12384617328643799	0.12923835217952728	0.127899631857872	0.14806334674358368				33.111008,-29.838394	-39.523056,-38.86671				-19.018055,-77.986595		-36.764107,-76.29807		89.10111,-5.790637		-20.484127,-67.8655			-15.339827,22.322815	34.008766,-31.472986				41.427006,30.509047		-38.233986,74.29663		78.741486,-40.91582		76.43784,-17.618841
					0.15484634041786194	0.13313737511634827	0.1232195496559143	0.13124139606952667	0.13225778937339783	0.1554374396800995				-27.92844,-37.739582	-47.849403,90.97823				-19.104649,-78.00006		-36.812477,-75.72518		100.90476,-4.0168867		-20.531876,-67.80753			-42.49714,13.257064	57.273365,-69.965195				41.736668,30.495459		-36.50365,66.72852		91.17975,-6.74703		76.425995,-17.519571
					0.1593082845211029	0.13395723700523376	0.12335845828056335	0.1307668387889862	0.13225778937339783	0.14343328773975372				2.2237186,-0.8416258	73.64162,-87.92855				-14.605796,-80.19668		-36.095127,-75.80632		87.620865,-10.813237		-20.39194,-67.95606			-24.779976,-76.232445	57.777485,-66.84738				42.09892,30.608444		-38.23307,74.29919		91.21846,-7.1514826		76.61713,-17.507874
					0.14858074486255646	0.12356188148260117	0.13613271713256836	0.1277596652507782	0.13225778937339783	0.14248602092266083				-3.5890512,-41.25146	-36.186913,-28.9879				-13.43783,-79.38633		-75.43198,59.857254		92.563515,-11.648138		-20.440765,-67.912796			-67.75807,-67.98353	57.191383,-66.46286				41.607903,30.652594		-36.471214,76.13364		91.1345,-6.4443364		76.52096,-17.590382
					0.1269402951002121	0.1332099288702011	0.1346609741449356	0.1308434158563614	0.16189301013946533	0.14558559656143188				44.54982,-7.8992105	70.089714,-84.46396				-13.462376,-79.41767		6.7492805,12.634238		88.65087,-4.973736		-15.633509,-72.034836			-1.9239547,-9.497196	57.772137,-66.82329				41.427002,30.50901		-2.6024897,23.071905		78.53579,-47.99617		25.309362,-0.5638153
					0.15284490585327148	0.13501602411270142	0.13372334837913513	0.12931357324123383	0.1435408890247345	0.14616361260414124				44.8287,-8.208029	77.943886,-82.90144				-15.309027,-80.40289		-38.950016,-77.48011		101.40517,-3.7427318		-16.82565,-69.968094			-2.1370351,-8.288506	86.00634,-11.548849				41.42701,30.509008		-47.180573,82.89486		93.11709,30.742706		8.547218,-88.28341
					0.13335998356342316	0.12488874047994614	0.13290882110595703	0.12440240383148193	0.137660950422287	0.14303605258464813				0.12243179,-35.662716	20.571737,-91.614105				-19.352098,-76.71542		-38.83625,-77.09531		87.7244,-10.749788		-16.83258,-69.966515			-63.200333,-78.1153	85.777016,-12.339289				3.0036325,87.35638		-59.92091,77.41421		93.133224,30.817846		78.29418,-15.644792
					0.16851577162742615	0.13555824756622314	0.1387348473072052	0.12614284455776215	0.1513332724571228	0.14294388890266418				0.26478964,-35.536842	18.5722,-91.268364				-19.207796,-77.32538		-39.178078,-77.14093		92.355804,-11.741928		-16.915041,-69.981926			-63.20032,-78.11526	9.981985,-67.53415				10.663718,9.529575		-73.810875,-25.961163		119.91027,3.523404		78.34331,-15.653609
					0.15590883791446686	0.13986614346504211	0.13541851937770844	0.12710146605968475	0.1484011858701706	0.1387147307395935				56.50136,-85.86611	-43.34521,-40.916107				-19.078321,-77.97349		-38.743454,-77.51622		88.74707,-5.132635		-16.839073,-69.96631			30.603073,23.392912	-61.149803,-86.75659				-1.0457976,94.73138		18.919891,48.719604		65.7592,74.89601		-29.701729,-3.1821299
					0.15942199528217316	0.1449098140001297	0.1403748244047165	0.12508076429367065	0.15060940384864807	0.1362181305885315				56.413025,-85.739685	68.85921,-85.02333				-27.888008,-72.848175		-39.36719,-77.28408		101.27397,-4.0366898		-16.916624,-69.98839			30.602858,23.391684	44.26936,11.708585				22.45319,-16.804058		9.154992,-22.8631		67.144646,75.46263		7.991817,-89.142006
					0.1661994755268097	0.1335929036140442	0.1488785445690155	0.117177315056324	0.14340774714946747	0.1549215316772461				3.2441728,-2.754566	-46.66519,91.898254				-28.024357,-72.859764		-75.23611,-45.032555		87.122986,-10.892872		-16.924114,-69.98633			-84.93113,32.713947	43.98404,12.662914				53.694668,-8.91884		16.225668,-83.38946		78.55242,43.261223		7.0391498,-88.026695
					0.07742752879858017	0.08762440830469131	0.13889411091804504	0.12125945091247559	0.15591329336166382	0.14589302241802216				2.1298826,-4.568095	17.909237,-92.16723				-27.792212,-72.89939		-56.810703,4.980439		93.22765,-11.545504		-3.4405148,-78.09224			-15.5851755,27.49231	24.513311,32.78034				31.483692,-40.761803		17.821192,-83.410385		118.1086,-0.45210835		-75.27165,7.482623
					0.11181874573230743	0.11495402455329895	0.12167668342590332	0.13903340697288513	0.12773551046848297	0.1442890763282776				32.731106,-29.852468	-58.9183,-99.06007				-19.45451,-77.786606		-75.26196,15.585861		88.35267,-4.3443513		-3.4403124,-78.09258			-15.417102,23.636755	72.126686,9.248787				53.67421,-8.892005		11.781623,-28.81078		119.910095,3.5229647		-75.27165,7.482848
					0.17830297350883484	0.16438880562782288	0.13883325457572937	0.12474095076322556	0.14900410175323486	0.1511918306350708				-0.071356,-35.868626	-59.350838,-96.33326				-28.023937,-72.7932		-61.81996,59.215034		101.81574,-3.2647965		-2.8277287,-78.231995			-62.101543,-77.45031	79.06217,-74.37765				44.274708,47.99657		-74.84758,-10.153257		117.45583,9.753631		4.5798507,-88.85931
					0.1499510556459427	0.13155753910541534	0.12219475209712982	0.12154876440763474	0.12493366003036499	0.1491742581129074				0.62457955,-35.241127	-29.40678,-93.87454				-27.928894,-73.799866		-50.674362,57.53211		88.51354,-10.482476		-14.92913,-72.17242			-62.16435,-77.341736	-87.44368,-86.142044				43.13386,54.12097		-82.88885,65.23178		118.96613,7.0368276		8.432627,-84.901306
					0.1558665782213211	0.1342235505580902	0.14673449099063873	0.13476072251796722	0.15252119302749634	0.14598411321640015				-13.024424,-83.860214	-63.888855,-91.359116				-27.925243,-72.77842		-82.67876,-33.0865		91.63918,-11.436368		-12.808773,-70.80395			-14.156806,117.38204	78.92482,-74.66719				60.7578,48.405064		-31.748133,103.343506		107.42617,-43.639507		7.509772,-88.082985
					0.10532725602388382	0.08869679272174835	0.12986598908901215	0.14050433039665222	0.14779463410377502	0.15280793607234955				-0.05363797,-24.842003	-63.54667,-91.42433				-27.891436,-72.68194		6.129281,-14.333696		88.65228,-5.8994756		-2.969006,-78.24328			-72.772446,-70.335686	61.23372,-53.847767				44.265263,47.786457		-111.63495,-8.893462		111.53786,-42.980736		6.8721676,-84.2074
					0.16943413019180298	0.14192910492420197	0.1365845650434494	0.12663927674293518	0.13027743995189667	0.14802078902721405				5.5272794,-28.537704	-63.245056,-91.051674				-28.055956,-72.80853		-16.914572,-49.08835		100.77357,-3.56209		-12.60861,-70.815926			-62.446285,-64.596565	44.767345,14.134709				37.654953,-29.880388		-111.61817,-8.891511		110.83828,-42.4229		7.3534856,-87.734955
					0.153166726231575	0.13972337543964386	0.13247047364711761	0.1421957165002823	0.12445928901433945	0.14870679378509521				-27.407324,-46.97236	-63.328857,-90.854904				-27.961231,-72.92209		-57.923843,2.282156		86.84888,-2.71313		-2.6047158,-78.40696			-51.364765,-64.47625	43.25633,12.312081				37.65382,-29.879805		-31.748943,103.34498		114.390274,-42.783756		7.0377293,-88.0154
					0.16179226338863373	0.13795213401317596	0.12823182344436646	0.13062213361263275	0.14500731229782104	0.14530931413173676				-5.5483003,-52.63212	-44.397614,-30.195969				-27.899014,-73.82056		-42.838623,18.295784		85.29112,-12.045834		-14.640605,-72.24558			-9.188955,-4.163707	44.021046,12.779985				35.489517,-31.528673		-74.71681,-17.506245		73.25865,77.12202		3.429853,-83.933075
					0.16082610189914703	0.1314002275466919	0.15180142223834991	0.1292494684457779	0.1453777402639389	0.15215574204921722				-11.872338,-82.20919	-30.314146,-92.63741				-27.16377,-71.96174		-53.27824,20.411152		86.4449,-2.2557912		-12.683902,-70.83301			-10.964452,119.08979	77.70628,-76.023285				35.834892,-31.344961		80.66558,-23.642977		79.67141,45.88471		3.4331756,-83.75833
					0.17101743817329407	0.1391512155532837	0.1519244909286499	0.12692409753799438	0.13663607835769653	0.14775072038173676				-11.942432,-82.27721	-44.088486,-31.916777				-27.285143,-71.98688		-51.86831,52.722706		85.072815,-12.270927		-2.7245135,-78.44783			-11.209274,118.55898	69.60895,-84.192986				35.89847,-30.808817		-31.447031,-62.69737		79.85857,45.839306		23.041758,1.2641038
					0.16206364333629608	0.1413072794675827	0.13502159714698792	0.128017395734787	0.13736748695373535	0.14479516446590424				-11.80383,-82.07311	71.08572,-84.06483				-27.243418,-71.96566		-44.236378,17.612389		85.84917,-2.2685602		-14.82927,-72.183716			-11.604183,117.37887	77.44421,-73.01983				35.96988,-31.427155		-51.76842,76.431305		102.32345,67.60198		3.5206783,-84.85529
					0.14160096645355225	0.15576188266277313	0.12363271415233612	0.12477720528841019	0.1326582133769989	0.14290156960487366				11.690984,-49.814762	-46.579865,93.71257				-27.207253,-71.943146		-64.568794,-19.388897		85.287125,-12.045798		-12.696818,-70.797905			-97.88352,9.880661	63.201218,-53.565598				35.834892,-31.34401		-51.663548,66.68474		110.59226,65.23824		7.5263305,-87.90102
					0.11297256499528885	0.11498278379440308	0.1269153207540512	0.12658438086509705	0.1326582133769989	0.1464560180902481				11.698843,-49.86916	-46.738064,94.779175				-17.426481,-77.34397		-95.15363,-44.35683		86.44792,-2.2562761		-2.6710477,-78.257286			-5.7056994,-91.27028	61.383953,-71.07527				35.718082,-31.056786		-32.572525,86.12332		114.1973,52.82105		7.524391,-87.89208
					0.10799749940633774	0.09926991164684296	0.13303802907466888	0.12660497426986694	0.13297882676124573	0.15322035551071167				10.457351,-48.793594	-46.59872,94.86349				-19.465504,-75.761475		-92.26971,-42.23086		85.072235,-12.270451		-12.668389,-70.80202			-97.117226,9.591012	61.384186,-71.07487				35.83476,-31.344084		-33.409874,86.00834		93.133675,30.817358		51.744698,-22.6219
					0.10364162921905518	0.10054794698953629	0.13108250498771667	0.12508344650268555	0.13297882676124573	0.14944712817668915				33.43239,-29.918146	-58.98986,-99.128746				-19.80209,-74.588684		-92.42002,-41.83895		88.148285,-1.5204333		-2.7928386,-78.44562			-14.856067,21.917614	61.38416,-71.074715				37.656227,-29.883295		7.2021146,20.515692		65.95699,76.16123		8.254736,-86.37635
					0.11275146901607513	0.11861661821603775	0.14119425415992737	0.12695670127868652	0.15483452379703522	0.15214316546916962				15.872888,-79.43091	-58.855804,-99.01821				-19.43953,-75.52283		-92.37289,-41.579506		94.0086,-11.797105		0.67758393,-76.39631			23.752127,-51.06764	-18.13915,-56.614357				37.65617,-29.880892		-2.9545221,9.512481		78.45561,43.251972		7.320417,-88.20956
					0.11156153678894043	0.10570540279150009	0.14119425415992737	0.14755450189113617	0.15217550098896027	0.14586979150772095				4.2970486,-72.33012	-61.384308,-97.88534				-23.508827,-79.97158		-92.352486,-41.39625		101.99984,-2.5690424		-5.6109424,-52.57631			-17.561527,5.4491224	63.20175,-53.567028				34.81069,-24.775364		-21.77627,105.25275		102.00386,52.500538		3.424591,-83.84138
					0.11196151375770569	0.11044824868440628	0.1270453780889511	0.1395907700061798	0.13582035899162292	0.14420859515666962				4.538451,-73.35328	-46.036785,92.20953				-23.509102,-79.97303		-92.352135,-41.396404		92.910515,-12.616472		0.47362226,-76.62355			-17.9208,2.8431344	56.32237,-69.915764				35.102104,-27.538097		-95.79062,76.451		37.354626,-84.57483		5.352718,-84.164
					0.11766534298658371	0.11722789704799652	0.09498994052410126	0.10643862932920456	0.13456454873085022	0.1209637001156807				4.5122075,-73.34391	-46.46917,93.00172				-16.520332,-79.52086		-89.88464,-32.863815		100.89371,-2.8882098		-5.8295364,-70.53299			-17.875204,3.002662	57.776188,-66.84453				32.851166,-27.127134		-68.695305,45.17699		37.972122,-84.452576		7.1454053,-84.25642
					0.11267290264368057	0.10069254040718079	0.13309644162654877	0.10131102800369263	0.13131415843963623	0.12118963897228241				-11.105014,-38.655003	-47.063026,92.57076				-19.44582,-72.79563		-92.35211,-41.39554		83.660324,-11.033554		-5.9738183,-70.45538			-64.234375,3.609705	58.55511,-43.31041				72.48645,-64.16763		-31.29166,-61.995804		38.05942,-84.807045		6.464243,-89.35254
					0.11448774486780167	0.10947065055370331	0.11311358958482742	0.1265168935060501	0.1328069418668747	0.15059618651866913				-12.935395,-82.89747	-61.301327,-98.38181				-19.41264,-72.872574		-88.95399,-45.181328		85.00705,-4.0112658		-6.1229877,-70.40848			-12.359831,116.57832	44.387062,13.500779				42.039375,30.78548		-50.10182,67.4503		38.024265,-84.52035		50.634808,-22.381466
					0.11264244467020035	0.12027161568403244	0.12775857746601105	0.1382341831922531	0.13647545874118805	0.15026892721652985				-12.676246,-82.23286	-43.778675,-27.581524				-19.318434,-73.020706		-90.73665,-42.423737		84.63538,36.23818		-6.026958,-70.44348			-10.972622,117.24165	86.00618,-11.549177				62.296993,-18.716759		-68.69889,45.1794		38.02179,-84.88332		7.1238637,-84.24393
					0.11527013033628464	0.11538351327180862	0.1318693459033966	0.14473380148410797	0.1323724240064621	0.15295757353305817				-13.094967,-82.7992	-61.678238,-97.5538				-19.354767,-72.715866		-93.50881,-45.204285		67.83271,47.38885		-6.0845647,-70.42054			-12.514727,117.27411	9.934817,-67.82893				12.594617,7.534318		37.237865,-18.121727		37.387432,-84.913124		53.22112,-22.418335
					0.10676425695419312	0.10539419203996658	0.12914849817752838	0.1295376867055893	0.13840068876743317	0.1444355547428131				-18.769094,-34.55484	-63.14091,-97.21415				-19.318417,-72.837326		-92.43061,-44.28474		83.892685,33.793156		-4.988269,-70.99137			13.698946,47.392616	79.059265,14.154801				13.175084,7.946308		-22.08453,105.15088		38.001904,-84.4879		39.495132,-26.775295
					0.10985550284385681	0.10074413567781448	0.15731015801429749	0.12518663704395294	0.13840068876743317	0.15480656921863556				-12.254639,-83.43185	-50.171062,95.66958				-19.069435,-72.99338		-75.584785,-45.368046		83.8733,33.792526		-5.0452604,-70.93573			-12.749697,117.255104	13.395127,-73.55624				12.293197,7.68945		-2.2690246,3.0985677		115.716866,18.133968		34.34692,-18.500257
					0.10499486327171326	0.10152263194322586	0.15481360256671906	0.14757174253463745	0.14112670719623566	0.1629548817873001				-12.135552,-83.49837	-45.393658,-31.093712				-16.632914,-64.6554		-95.63047,-47.086063		111.68121,32.845886		-5.144802,-70.88315			-12.86516,117.23991	-85.001595,-86.27396				14.182884,8.623837		-4.1275926,2.59528		115.7465,18.08782		94.15507,-29.263971
					0.10851403325796127	0.10081403702497482	0.14562837779521942	0.13234995305538177	0.13840068876743317	0.14566844701766968				15.895235,-79.371475	-44.969826,-31.127237				-15.287349,-66.51366		-96.99854,-48.2988		88.11199,0.2290009		-1.9531674,-69.0439			25.150366,-50.23129	111.75518,-15.390608				11.52716,9.085793		-14.185484,26.293547		111.79167,-40.971714		44.949245,-21.285423
					0.10523611307144165	0.09924004971981049	0.14311189949512482	0.1510247141122818	0.1348046362400055	0.15058474242687225				11.608364,-26.340475	-44.934483,-31.140614				-15.864321,-68.69552		-97.82326,-49.303375		88.07979,0.38926846		-1.1755135,-76.35625			-3.995748,-21.299438	109.975525,-15.440057				-1.0461503,94.73129		18.225018,-40.211533		111.79225,-40.97121		0.6813882,-78.266975
					0.1051548644900322	0.09564930200576782	0.15723133087158203	0.13542844355106354	0.1348046362400055	0.1525202989578247				-25.591003,-29.892736	-44.633804,93.103745				3.801431,-35.238785		-97.37142,-47.34683		88.110016,0.2875326		-1.1754223,-76.35619			-63.398396,-41.19351	110.1728,-17.72561				-0.98661137,94.28027		18.400421,-39.529106		111.58112,-41.452206		0.62920797,-78.79317
					0.10491395741701126	0.1003715991973877	0.15455344319343567	0.13410620391368866	0.13435465097427368	0.15709638595581055				22.039955,-87.547035	-45.822266,99.17522				-20.699524,-70.668785		-99.537155,-49.11129		88.41838,0.036597308		-5.694857,-70.61677			-61.429516,-27.29745	110.192696,-17.684385				9.760928,15.736953		109.26428,-3.0909364		111.79144,-40.97177		40.588142,-25.472248
					0.1005997285246849	0.09881032258272171	0.13851214945316315	0.13049407303333282	0.15379711985588074	0.1451926976442337				22.280886,-88.21894	-84.1446,-66.17325				-17.285006,-88.23807		-100.467026,-48.240555		88.14507,-0.5655965		-5.728847,-70.5604			-61.551983,-26.842009	49.19233,82.41751				-1.3402934,92.53484		80.44196,-25.019285		72.565384,77.80442		40.63718,-19.423992
					0.1121087297797203	0.0949987843632698	0.13959012925624847	0.13622520864009857	0.15395158529281616	0.15023362636566162				-28.375713,-29.141598	-85.12915,-66.128395				-17.343357,-88.17344		-96.50301,-47.161118		88.14914,-0.52171135		-5.532222,-71.05407			-66.04081,-1.7237043	81.81507,10.619816				9.759807,15.7405615		80.44189,-25.01936		57.44982,29.659845		45.286186,-20.15495
					0.11150982975959778	0.09234554320573807	0.14294996857643127	0.1402922421693802	0.15140368044376373	0.154148131608963				11.718543,-49.646633	-46.500057,-32.076275				32.99428,-72.165		-98.0793,-48.388966		85.436714,36.594727		-2.0693512,-69.1085			-97.97922,10.268436	-60.531906,3.3887131				10.182924,16.171486		16.313112,-40.651463		57.44965,29.658142		0.6401416,-78.71175
					0.11121086776256561	0.09858156740665436	0.16211611032485962	0.13677679002285004	0.13238002359867096	0.15809719264507294				43.046276,-7.322764	-44.922554,-29.492748				-12.492964,-85.022385		-98.90827,-44.390823		89.26272,40.52938		-1.2876441,-76.30305			-1.157983,-10.279188	80.15237,-17.686153				-1.0459,94.731384		17.65664,-39.13424		57.449314,29.657848		0.5911663,-79.02134
					0.11136267334222794	0.09392606467008591	0.14429788291454315	0.13702993094921112	0.14981018006801605	0.15144789218902588				43.098705,-7.334983	-47.031456,-30.06719				-14.957897,-72.18601		-97.902565,-46.112053		88.896645,41.102837		-5.532983,-70.95508			-1.1458439,-10.290943	112.05773,-14.763212				66.41741,28.489187		18.087814,-39.89972		54.736164,28.673851		0.59151924,-79.021416
					0.096237912774086	0.08365298807621002	0.14276942610740662	0.13865524530410767	0.11657650023698807	0.14710162580013275				32.80645,-29.835766	-45.545776,-28.342093				-2.8450208,-78.22158		-98.22738,-46.077103		90.173256,43.6346		-7.5353003,-64.09243			-17.31735,23.991179	112.00935,-14.096134				60.57605,48.50289		109.23297,-3.2509725		54.735924,28.67369		45.910892,-20.218271
					0.096237912774086	0.08365298807621002	0.13844428956508636	0.1329965740442276	0.1333771049976349	0.14399132132530212				2.379544,-0.03322115	-46.804253,-28.509285				37.245586,-76.27836		-97.43217,-48.372776		90.809685,39.25992		-5.132272,-70.44148			-39.23006,-69.70474	111.6199,-18.56333				60.75089,48.43507		80.28909,-24.359314		54.735954,28.67368		53.32339,-21.954393
					0.10843101143836975	0.09652089327573776	0.15072676539421082	0.1693267673254013	0.12345946580171585	0.15478213131427765				2.3179052,-0.05768987	-46.519146,-27.980143				-29.277414,-72.591415		-99.29431,-50.228546		87.57239,41.687225		-5.088899,-71.12246			-43.34778,-100.83285	112.057365,-14.762936				66.41735,28.470196		109.71546,-2.4572716		54.73572,28.673534		49.31159,-26.228193
					0.10355564206838608	0.09630491584539413	0.13317404687404633	0.16030378639698029	0.12307827919721603	0.15683922171592712				1.8517766,-0.09366782	-46.613884,-29.406027				-29.255136,-72.590065		-96.15511,-49.625668		88.221954,38.607567		-5.109953,-71.15878			-24.237919,-75.30664	111.55388,-18.374287				60.466213,48.483555		80.638466,-23.753218		114.91672,47.027023		-1.371291,-78.36401
					0.10635560750961304	0.09657450765371323	0.12485391646623611	0.15992198884487152	0.1135229617357254	0.15556015074253082				1.2687082,-0.15562038	-46.234608,-29.819494				-28.007357,-72.81139		-99.1199,-48.569195		88.53025,40.00061		-1.8026693,-68.786896			-24.802258,-75.2572	19.323866,-8.926791				94.7971,46.519993		80.640816,-23.822393		91.028336,36.41814		18.19346,-4.2702084
					0.10621047765016556	0.09699656069278717	0.1344020664691925	0.14789028465747833	0.1617293655872345	0.14974337816238403				4.435179,-73.25571	-30.509108,-92.744965				-28.04323,-72.78404		-98.55917,-47.501144		88.47702,38.203545		-1.9877264,-69.04844			-17.912127,2.7932954	36.482487,82.20046				94.88994,46.55739		16.31092,-40.64922		114.91539,47.027275		93.53345,21.663464
					0.10625486075878143	0.09288051724433899	0.14666259288787842	0.14182810485363007	0.13139618933200836	0.14423146843910217				56.46224,-85.76056	-40.067146,-108.3984				-10.588502,-93.27676		-100.01047,-46.62533		88.38666,38.35162		-0.22560306,-76.47808			30.292654,23.379885	118.414536,-14.523868				44.283043,48.006626		16.310822,-40.649097		91.03055,36.419804		5.657319,-29.534327
					0.1039276272058487	0.09648794680833817	0.13909657299518585	0.15780313313007355	0.13622944056987762	0.14892876148223877				15.200979,-27.542599	-31.992472,-93.85486				-17.489275,-87.96935		-97.251595,-51.021645		105.95927,2.704541		-4.6253953,-70.660805			-77.80931,29.837074	-18.226027,-58.433258				94.42694,18.971094		17.48784,-38.80964		113.939804,7.4405437		5.657292,-29.534136
					0.10717801749706268	0.1017267256975174	0.14856573939323425	0.15559270977973938	0.12945571541786194	0.14595980942249298				15.150454,-27.118849	-20.65433,-16.205072				-29.950453,-48.80202		-96.271095,-50.886063		105.82617,2.7568948		0.32785395,-55.845932			-77.70452,29.230726	58.12569,-49.06506				60.98966,48.58035		18.135942,-39.266933		114.03621,7.620658		8.374853,-2.3451571
					0.14181864261627197	0.15102791786193848	0.14895661175251007	0.12182774394750595	0.1339208036661148	0.15903539955615997				0.501522,10.784949	-45.953922,96.97722				-30.736338,-49.65556		-95.39854,-52.204445		105.80333,2.8351617		8.104481,-68.57003			-83.00536,19.434874	57.212727,-51.78181				60.94214,48.57107		18.087023,-39.899265		113.99986,7.6043973		53.17447,-21.784138
					0.13675378262996674	0.14216892421245575	0.13520361483097076	0.14046555757522583	0.14151063561439514	0.163697749376297				32.720943,-29.588661	-49.45668,96.48156				6.737757,-38.414867		-100.69865,-49.628567		92.96633,41.004387		7.8461213,-67.8791			-17.317295,23.991114	57.43857,-66.48578				60.838203,48.6092		17.976624,-39.12787		105.04084,55.65966		39.566456,-26.810123
					0.13488635420799255	0.14847983419895172	0.13418535888195038	0.1388457715511322	0.1436438262462616	0.16459646821022034				10.5515375,-48.854786	-51.20287,95.65826				-53.735523,-32.658314		-93.40236,-50.73944		85.21098,-0.6824012		51.695404,-19.996815			-97.117226,9.591012	63.96304,97.239334				60.841465,48.53534		38.84051,-71.88013		113.78112,18.864347		49.937508,-21.644302
					0.13575312495231628	0.14433403313159943	0.13368992507457733	0.126845121383667	0.15635907649993896	0.14033612608909607				2.8108225,-0.57856536	-47.759415,97.562195				-54.71416,-29.978634		-92.33585,-50.229256		85.220345,-0.7039606		51.15305,-20.3497			-73.23593,32.399086	57.019688,-51.444725				44.280655,47.99788		-100.05786,58.829517		114.91608,47.02683		50.652493,-21.007978
					0.1427033245563507	0.14405286312103271	0.11617198586463928	0.1261126697063446	0.14371994137763977	0.14038299024105072				3.0526264,-0.50679284	22.397562,-91.4665				-54.667065,-30.005404		-96.09946,-48.773613		85.53422,37.1274		50.992348,-20.167784			-71.83573,36.230145	58.12583,-49.06467				75.81239,-12.962955		-74.739075,43.78646		91.028725,36.41854		48.615265,-21.842628
					0.14181864261627197	0.15102791786193848	0.14231328666210175	0.13070473074913025	0.14707496762275696	0.151808962225914				4.3597283,-73.241325	-45.952927,96.99038				-54.39925,-30.090137		-94.04281,-49.079823		119.44927,6.3624697		51.05804,-20.271713			-16.8004,4.7562203	77.70785,-76.0233				56.678993,-4.536993		-72.68365,44.38692		114.91577,47.026897		-1.2200971,-78.31047
					0.13794884085655212	0.14871846139431	0.1338934302330017	0.12981544435024261	0.13390417397022247	0.15124326944351196				2.7141607,-73.52559	4.8743954,41.210373				-54.38381,-30.235395		-94.19589,-48.56732		120.69526,2.5683503		51.039295,-20.239801			-16.800783,4.7554965	87.2549,-77.39701				63.200497,-2.3430274		-74.737015,43.803913		91.03054,36.419823		-1.8533874,-78.45657
					0.1459088921546936	0.15338696539402008	0.14380095899105072	0.127810999751091	0.13603463768959045	0.1506635993719101				-5.04497,-53.066605	-63.00838,-96.222374				-54.393143,-30.104465		-94.33362,-48.13493		121.37842,2.7058065		50.929527,-20.113335			-9.142222,-4.166009	86.48834,-77.67389				63.44089,-2.2862172		-72.687584,44.38847		16.129835,106.62084		37.519615,-34.061443
					0.14629174768924713	0.1528906226158142	0.13016550242900848	0.15215937793254852	0.13764840364456177	0.1548670381307602				-16.404812,-2.2396386	-51.486057,95.214386				-54.367012,-30.233345		-93.38616,-48.373634		81.747345,32.620693		-10.241821,-47.674347			-36.88211,-74.04891	86.60449,-77.742874				57.21518,-4.741727		80.289116,-24.35945		3.8543932,116.78879		37.30565,-32.021645
					0.14438354969024658	0.14500446617603302	0.13016550242900848	0.14409658312797546	0.13760118186473846	0.16169677674770355				12.641996,-6.914519	-47.631207,97.592606				-54.29496,-29.896635		-94.25392,-48.63355		85.614265,37.43242		-7.25353,-48.877094			-84.73207,16.359013	83.33477,-82.06644				56.67721,-4.5371065		-0.21189997,74.22264		6.5430627,122.40097		-1.853345,-78.45633
					0.1503683477640152	0.14918729662895203	0.13016550242900848	0.14126893877983093	0.13572482764720917	0.13716435432434082				3.0226545,-0.5639842	-49.753498,95.21679				-54.270153,-29.934563		-94.722595,-51.888107		102.35117,41.1376		-7.989368,-46.339367			-81.52426,30.444891	68.530945,-86.69247				57.48357,-4.8900104		-49.997326,77.45812		-9.655511,120.506996		53.19494,-21.801035
					0.11951500177383423	0.1292504519224167	0.1298976093530655	0.13738416135311127	0.1265566051006317	0.13732245564460754				15.303041,-77.405396	-44.40728,98.41919				34.117012,-71.0444		-70.536896,3.3236194		84.61679,39.080055		-10.174755,-47.922493			27.26451,-49.88764	56.970978,-67.101555				63.438946,-2.2843828		38.35353,53.054073		6.1125884,115.611206		52.7804,-21.304218
					0.11492279917001724	0.12847165763378143	0.12648965418338776	0.14102301001548767	0.137065589427948	0.13617831468582153				10.052622,-29.467659	-85.622696,-65.55497				33.83776,-71.63349		-105.79817,43.865334		60.85974,68.21282		-7.269904,-48.13766			-65.09726,-71.329666	64.25035,-50.8436				62.986538,-2.5216804		-9.9456,87.46817		5.878044,115.59867		52.860096,-20.906206
					0.10537663847208023	0.1322069764137268	0.1433330923318863	0.13718877732753754	0.12824715673923492	0.13636033236980438				1.9570155,9.792703	-42.739513,-30.153635				-30.844818,-49.754986		-91.60312,-38.924076		68.77349,61.356224		-10.209412,-47.65732			-22.087656,-11.204139	63.201347,-53.566296				63.440994,-2.2842474		-28.45202,-97.58973		-9.235417,120.200935		-1.1951187,-78.35192
					0.14110997319221497	0.15762434899806976	0.14645302295684814	0.1392597258090973	0.13846035301685333	0.13711892068386078				1.867242,9.801855	-47.933403,-30.83689				-11.9878845,-35.873158		7.6844435,11.481076		70.1088,61.677746		-8.028914,-45.82367			-20.631681,-10.791702	56.89747,-51.457764				63.891422,-2.067668		-47.841133,66.59107		16.553904,110.49498		39.188164,-27.254854
					0.1301378607749939	0.1526097059249878	0.14521081745624542	0.1343645453453064	0.12843245267868042	0.1373169869184494				12.8126135,-6.7198215	-48.05526,-30.73513				34.937748,-72.03065		68.09386,-81.51289		69.60945,59.514946		-8.788323,-45.5771			-83.02311,26.112936	66.67987,-87.86496				21.034433,-0.38346457		-100.654564,59.273113		5.9357944,115.83044		34.474415,-14.666825
					0.11167016625404358	0.13967138528823853	0.14247791469097137	0.14050449430942535	0.1351703256368637	0.1357119083404541				44.502792,-7.8215933	-47.190853,-32.51964				37.288506,-76.47608		-63.964603,-72.80388		118.26771,-9.418757		-9.958769,-43.17079			-2.5376065,-7.8365016	89.145004,-79.56378				21.034428,-0.3834574		-27.644962,49.67235		5.9192853,115.828964		34.73459,-14.453372
					0.11251919716596603	0.10865361243486404	0.11814627796411514	0.14971648156642914	0.12155171483755112	0.1572846621274948				15.5474,-77.21804	-45.52569,-29.51581				33.933315,-71.60503		-63.98627,-72.91933		116.0055,-8.137466		19.682978,17.262115			25.150198,-50.23108	89.14642,-79.56253				-75.106384,-62.586758		-18.70117,68.32543		4.6294384,109.851906		33.12106,-8.199182
					0.11357623338699341	0.1214597150683403	0.11853049695491791	0.13585734367370605	0.13417476415634155	0.13555800914764404				15.100545,-77.127556	-35.90031,-107.11853				-24.254456,-44.084106		-65.58994,-76.01309		118.47427,-10.230492		-7.032837,-48.05125			75.06187,-9.907479	-60.89065,-87.45281				-75.43766,-62.698936		-55.58843,94.0408		4.1910315,110.12313		33.121147,-8.199092
					0.15128108859062195	0.1273246854543686	0.11814627796411514	0.13259924948215485	0.1259131133556366	0.16065506637096405				33.042282,-30.165352	-37.9514,-112.45243				37.262085,-76.31853		-65.1428,-75.52946		116.53995,-9.250624		1.3024672,-57.289787			-15.980503,23.302734	43.98391,12.663264				32.945286,28.170486		-55.203644,95.2631		4.5630426,109.87231		34.797955,-14.491526
					0.09536829590797424	0.08445587009191513	0.12483911961317062	0.13117451965808868	0.15397264063358307	0.15562400221824646				15.068449,-77.56251	-39.279594,-112.65864				37.26669,-76.33597		-83.24653,-33.572414		70.52852,39.844208		-8.031907,-63.44495			25.15037,-50.231243	90.840416,-74.11546				32.943047,28.171066		-18.709522,68.28041		3.6122262,110.75109		40.296627,6.7839236
					0.12725640833377838	0.16931185126304626	0.14789915084838867	0.1429138481616974	0.15079490840435028	0.1787826120853424				2.4862902,-2.4959626	-40.37863,-107.71164				37.260468,-76.32531		-78.43148,49.857803		70.39416,39.501694		0.25377512,-67.93534			-82.399055,29.6979	56.947453,-51.90549				32.937557,28.180914		-18.79505,68.29331		5.861915,115.61521		40.296967,6.783883
					0.13215652108192444	0.14295269548892975	0.13807107508182526	0.12747320532798767	0.12987959384918213	0.1563563048839569				0.96189487,-4.5841136	-30.417738,-98.17459				37.248928,-76.28035		-64.92361,-16.84334		70.49944,41.655758		-9.01115,-56.94491			-81.06023,27.409082	58.123055,-49.06396				31.061913,-3.553566		-60.990734,48.15333		4.288307,112.394684		40.296833,6.7839775
					0.1289827972650528	0.1407579481601715	0.1438797116279602	0.1335221379995346	0.13431252539157867	0.1473194807767868				1.0942246,-4.0929856	-30.936504,-95.95767				37.301426,-76.52939		-84.14537,30.974354		66.84015,38.023567		-7.0242333,-47.973995			-81.06881,27.390745	77.70733,-76.02278				31.062304,-3.5537944		0.16095683,71.92993		7.961129,115.37531		-9.853406,-40.101086
					0.10953951627016068	0.12996241450309753	0.1377989947795868	0.1322581171989441	0.14015604555606842	0.14227023720741272				2.9471576,-1.4167542	-41.930218,-109.08749				37.26004,-76.35241		-84.146065,30.974773		62.604614,68.496155		-9.045814,-56.930233			-82.313156,29.563475	78.17014,-75.95561						-53.528652,98.3162		6.1501307,115.645676		8.554361,-55.69523
					0.10289061814546585	0.11895646899938583	0.14321409165859222	0.14471706748008728	0.13247184455394745	0.16494444012641907				31.006807,-18.677923	-39.23522,-108.93056				33.216206,-71.39776		-65.81564,-21.208979		55.73701,68.23965		-10.361736,-56.38659			-84.314476,13.316985	61.189434,-48.171406						-38.5245,-10.800182		5.911536,115.82152		8.594489,-55.688282
					0.1262621432542801	0.1665065884590149	0.14125871658325195	0.12909874320030212	0.13715113699436188	0.1444314420223236				7.0195494,-35.648758	-48.270603,-31.41597				-16.502716,-76.80641		-91.665924,-37.026188		121.1852,4.277926		-9.643229,-56.798702			-57.47035,-82.109116	86.26066,-77.230255						30.31635,-88.71581		3.8545513,116.78847		8.62596,-55.697548
					0.13379421830177307	0.13471460342407227	0.1332722157239914	0.12991571426391602	0.13989777863025665	0.14795129001140594				7.9167924,-36.435844	-38.838043,-107.88867				-16.642906,-76.98816		-45.794884,-83.80138		121.57901,3.2032304		2.993972,-60.3181			-65.34726,-71.18808	87.29219,-77.14895						30.22143,-89.90292		4.3380265,116.41143		8.059589,-55.608902
					0.13603292405605316	0.14600957930088043	0.13620468974113464	0.12853805720806122	0.13097552955150604	0.1433727741241455				3.10764,-1.4772499	-41.594955,-110.606				-17.060667,-77.225075		-75.6797,57.89013		110.19909,-34.272327		3.1408591,-59.89677			-83.15149,30.392408	68.6485,-88.13063						65.65772,39.20023		4.2884026,112.39417		44.92721,-21.60545
					0.09976667910814285	0.09787334501743317	0.13744010031223297	0.1394459456205368	0.13925990462303162	0.16485032439231873				17.580475,-79.30061	-31.231485,-96.083954				-32.106915,-35.17838		-104.214645,-10.172972		95.8168,58.119232		8.100858,-48.697468			23.873463,-47.56452	56.903336,-66.791466						64.95011,39.735046		6.1460185,115.64762		40.745068,-24.89998
					0.10292565822601318	0.09495654702186584	0.13950712978839874	0.12497588992118835	0.13340231776237488	0.1449979543685913				30.424896,6.7680798	33.365547,-109.514534				-32.51867,-35.784527		-102.54859,-7.8258705		95.82687,57.83969		-10.00815,-43.02357			75.64533,-5.0918355	57.687374,-67.14321						65.74885,39.309067		-0.330823,122.450836		44.42161,-18.771595
					0.09580430388450623	0.09008949249982834	0.14823156595230103	0.13597939908504486	0.12369684129953384	0.16484063863754272				14.940935,-78.506424	-38.674187,-110.69241				-18.538097,-69.70585		-70.049675,54.079807		96.3006,57.511658		-10.564378,-55.944496			25.150473,-50.231762	57.75249,-66.76424						65.65748,39.200474		28.567663,114.169655		41.864845,-4.534278
					0.09545990079641342	0.08467567712068558	0.13948144018650055	0.13432997465133667	0.13759230077266693	0.15934813022613525				-28.290243,-29.094791	-37.1314,-110.815414				-15.847969,-68.73908		-70.62589,55.696835		95.979805,58.750362		-10.317465,-56.35578			-46.588837,75.53133	36.407055,80.2585						65.657646,39.20043		6.131215,115.78478		40.150215,-1.808128
					0.09478805214166641	0.08562454581260681	0.14047522842884064	0.14710749685764313	0.11710573732852936	0.1842651516199112				-27.091234,-28.596533	-36.254105,-111.56849				-16.03941,-69.96441		-48.20784,42.24264		95.60623,57.076378		22.288269,-73.21184			-46.70662,75.544975	37.823578,77.87438						64.09157,40.3838		5.913627,115.82837		41.04843,-24.453707
					0.0944303423166275	0.08513128012418747	0.15201400220394135	0.13129518926143646	0.1496196687221527	0.16143791377544403				14.588867,-42.601963	-50.197655,94.50622				-15.984493,-70.156075		-53.84003,-68.62938		95.13546,58.025814		8.390312,-69.40156			-57.47348,14.8717575	79.98674,-67.43215						63.35833,41.40478		4.723123,118.93292		1.7346445,-74.565544
					0.10967585444450378	0.11615739017724991	0.1482512652873993	0.13248451054096222	0.12238693237304688	0.16009032726287842				3.5559754,20.01518	-48.38723,97.70271				-15.633359,-72.03485		-54.15974,-68.120094		95.10981,58.0396		8.396451,-69.417076			-30.85741,-3.5816154	89.30616,-76.03989						63.570488,42.617195		6.2083263,113.216675		1.7307746,-74.4961
					0.14947965741157532	0.1514984667301178	0.12670841813087463	0.13104300200939178	0.12090716511011124	0.15501831471920013				30.33321,6.953127	-82.22881,-69.93484				-15.896267,-69.20533		-54.77476,-67.42444		65.85173,48.996006		8.402912,-69.430954			32.868923,-51.722473	87.30137,-77.28112						36.142128,55.27827		6.135129,113.342316		-12.387334,-30.44729
					0.11452838033437729	0.10339882224798203	0.13917654752731323	0.14300395548343658	0.12724384665489197	0.17853929102420807				27.370584,6.1947684	-41.714878,-29.468853				-15.848507,-68.79665		-75.379166,58.834126		66.136986,49.29228		8.398447,-69.43764			75.55962,-5.285016	18.878206,8.80778						-30.568388,-99.34788		-9.664597,120.48757		-12.257015,-30.600147
					0.1293056160211563	0.17354319989681244	0.1120830625295639	0.12817640602588654	0.1218101903796196	0.15715627372264862				49.463863,65.64762	20.586168,-92.73801				-3.4397879,-78.092514		-69.355965,-12.976586		70.45405,61.22608		8.400951,-69.39875			67.43047,-9.214936	82.178734,28.67759						-30.58234,-62.02294		-1.4778725,116.17437		84.91643,11.651147
					0.15474919974803925	0.13072830438613892	0.1343749612569809	0.13347822427749634	0.15341374278068542	0.15373702347278595				50.234085,65.49238	-51.281754,95.93642				-3.4398854,-78.0927		-90.67523,6.8771043		70.245926,61.48426		8.38928,-69.38325			67.55162,-9.22433	77.89654,27.494352						-99.59627,58.664948		2.9875383,119.34065		-5.7660584,-73.657486
					0.13438355922698975	0.14712660014629364	0.1254236251115799	0.13215214014053345	0.13164930045604706	0.14832696318626404				33.073765,-30.259235	21.706282,-92.61655				-19.820349,-74.5422		-68.123535,56.64728		70.12647,61.549217		23.178694,-72.76515			-15.945434,23.245695	73.14338,18.368769						-6.6798477,-86.47355		28.723625,114.2697		-5.5552745,-74.06081
					0.10787635296583176	0.11762729287147522	0.14014019072055817	0.14327794313430786	0.1372959464788437	0.1635638326406479				33.5099,-29.945332	-48.045906,93.89244				-2.8273466,-78.232346		-71.98775,-23.708626		70.96414,61.21078		33.684856,-73.82167			-14.848852,21.93094	74.6758,17.59267						-59.861763,20.25677		6.220174,113.92949		50.310635,-9.868173
					0.1089082732796669	0.1292533576488495	0.131761834025383	0.12915566563606262	0.14262370765209198	0.15063153207302094				21.417284,-27.315844	-47.285458,96.02318				-14.928851,-72.17326		-69.80123,59.243618		116.483864,-10.702344		0.70270646,-77.46514			-7.258944,-30.243933	109.21169,-19.330826						-56.559372,-79.89985		6.7305183,122.79573		50.051697,-10.6368685
					0.11788618564605713	0.11294391006231308	0.12603777647018433	0.13581855595111847	0.15192154049873352	0.15519589185714722				32.504772,-29.895979	-36.68366,-94.38112				-2.9696012,-78.24332		-69.57519,59.85334		72.79361,18.371284		0.66515034,-77.43035			-17.646875,24.34321	118.22368,-19.751501						-77.86916,-6.5401673		-0.14743942,118.27148		50.051373,-10.636526
					0.11498475074768066	0.12492816895246506	0.12569554150104523	0.13447383046150208	0.15403570234775543	0.14984823763370514				28.248838,5.898452	-33.77537,-107.808754				37.39174,-71.34421		-69.54748,59.217026		72.80399,19.075018		8.783434,-46.52435			74.717415,-4.479008	118.698105,-18.788176						-77.991196,-6.703527		-0.03934697,118.28614		50.0517,-10.636708
					0.11421128362417221	0.11323196440935135	0.17422232031822205	0.1474054753780365	0.15509900450706482	0.17362858355045319				14.9327135,-78.3244	-37.226757,-105.87274				37.425854,-71.293076		-74.57206,59.7083		72.78656,18.21495		-7.0846105,-46.75286			23.843212,-50.868	81.55812,10.174463						-65.446815,11.782331		25.009068,113.048744		-5.7659416,-73.657585
					0.10779105871915817	0.11455406993627548	0.12395544350147247	0.1304875910282135	0.15500685572624207	0.15076780319213867				48.890156,9.344291	22.875626,-93.83558				37.46104,-71.44098		-102.648575,-6.537633		72.16278,18.067234		-9.28611,-47.34983			2.9376004,-3.5431063	81.81506,10.619612						-66.0222,11.308588		-2.950454,121.39812		-4.942392,-72.501396
					0.1447775810956955	0.13606199622154236	0.14967197179794312	0.1315653920173645	0.15307682752609253	0.14316821098327637				48.84594,9.303364	22.397287,-93.65492				-14.639757,-72.24598		-69.52677,57.683594		72.249626,18.243698		-5.6555486,-47.86893			2.9433303,-3.5314596	109.05028,-20.59644						-65.44728,11.782372		23.969213,109.06942		-5.520865,-73.19883
					0.10749278962612152	0.11318163573741913	0.17420418560504913	0.127810999751091	0.13541044294834137	0.1506635993719101				48.84594,9.303364	-33.756435,-92.10842				-2.6710477,-78.257286		13.64672,23.63783		72.14924,18.96186		-4.86439,-48.43252			2.9433303,-3.5314596	113.95912,-17.02764						-84.23029,41.959686		20.385326,110.45237		50.311222,-9.868164
					0.0859348401427269	0.10315705835819244	0.1384897530078888	0.1367766559123993	0.16893769800662994	0.15980546176433563				29.802448,-29.488306	-34.40419,-92.4212				-33.226093,-44.936295		-69.16705,-22.183552		72.28454,18.118801		-4.8588266,-48.439617			-15.092942,23.799725	80.188126,-17.702765						-69.188324,13.921079		-1.8907489,118.21476		-5.7663198,-73.65785
					0.11060179024934769	0.09406746923923492	0.13784386217594147	0.12824368476867676	0.17084422707557678	0.15605849027633667				7.4870214,-36.0273	-34.37248,-108.73843				-33.22511,-44.900658		-74.13735,55.536324		83.865456,-8.795135		-6.924161,-46.836166			-57.470562,-82.10887	113.850395,-16.400536						-65.44679,11.782146		-2.7723901,121.5394		-5.5559707,-74.05957
					0.0903811901807785	0.08097133040428162	0.13680817186832428	0.13725535571575165	0.15657588839530945	0.16567791998386383				1.182491,-35.022083	-40.30039,-109.97244				-14.308529,-62.465977		-76.49023,-16.89656		84.29641,-5.9573436		-10.770821,-47.879547			-90.43446,17.517939	-60.884003,3.5437071						34.680885,52.08824		-0.1479719,118.25069		-5.7663217,-73.656845
					0.14503014087677002	0.15143723785877228	0.13770294189453125	0.127810999751091	0.1574515849351883	0.1506635993719101				-0.09778266,-35.91766	-36.30314,-106.98374				-14.271768,-62.308064		-76.53365,-17.266882		84.29663,-5.9563885		-5.4117384,-45.582336			-62.016254,-77.98066	86.990616,-77.7521						0.6353956,72.872406		0.684701,119.80607		-5.521806,-73.19836
					0.14942356944084167	0.1426248401403427	0.13290351629257202	0.1367766559123993	0.16195161640644073	0.15980546176433563				14.54975,-42.61216	-52.406937,96.316284				-12.009856,-35.8676		-48.229927,19.165325		66.10158,43.589184		-10.806135,-47.62788			-57.4705,14.871898	77.9218,16.93187						5.301066,68.87097		1.901734,120.281906		50.31185,-9.86818
					0.13180895149707794	0.1369657963514328	0.13481834530830383	0.12824368476867676	0.14832180738449097	0.15605849027633667				14.582351,-42.588673	-82.25745,-67.972176				-12.007916,-35.865578		-48.145565,-80.971344		66.23377,43.728764		-5.4624367,-45.535934			-57.635506,14.368674	75.78146,15.903193						-3.8298585,-86.28615		15.164436,106.21893		-5.765481,-73.65752
					0.1441664844751358	0.14053720235824585	0.1320510059595108	0.13725535571575165	0.15118810534477234	0.16567791998386383				17.676952,-79.28471	-90.440674,-68.17361				32.342476,-70.49474		-47.992954,-80.61234		66.15746,43.888412		-6.3371716,-46.873947			23.87279,-47.563427	9.140461,-67.656685						-59.982353,20.689621		15.007438,105.92056		-5.7664413,-73.65703
					0.15162116289138794	0.1542149931192398	0.12715502083301544	0.13341017067432404	0.15657588839530945	0.15051691234111786				15.991226,-79.656494	-50.419064,97.963				32.661686,-70.85017		-49.486843,-86.1258		66.38014,45.188343		-6.886112,-48.35683			21.9513,-52.351795	75.65083,15.945036						-70.11593,47.920452		15.504203,106.4946		-12.607502,-30.138195
					0.14658063650131226	0.15723292529582977	0.13003824651241302	0.13182896375656128	0.15904535353183746	0.1458045393228531				14.941523,-78.51367	26.091185,-94.32289				-16.351166,-59.51429		-49.778965,-85.27373		65.65131,44.384712		-7.109332,-48.04376			25.15058,-50.23082	61.384026,-71.07536						-86.790764,3.6395838		15.480858,106.45376		-13.032816,-30.0976
					0.14629597961902618	0.15403324365615845	0.12458574771881104	0.14321517944335938	0.11291886121034622	0.16776372492313385				19.353367,-79.08873	24.51618,-90.05578				-16.35068,-59.51661		-50.47412,-84.68882		82.71866,-8.834004		-7.0479765,-48.02536			23.873796,-47.564907	51.264946,-95.61616						4.8862147,51.706646		15.83865,106.82241		48.38795,-33.134014
					0.11580831557512283	0.08419904857873917	0.12288129329681396	0.12727996706962585	0.12769488990306854	0.1461133062839508				15.025872,-78.332085	24.646402,-87.41706				-24.936346,-46.562565		-50.503193,-84.261		83.172905,-5.8247695		-7.067326,-48.83295			25.149324,-50.232735	56.914265,-66.745995						-103.68012,42.629375		3.794618,110.36066		1.7346923,-74.56553
					0.14900074899196625	0.10757698118686676	0.12880392372608185	0.1402643769979477	0.130958691239357	0.1657654494047165				-12.073139,-87.08184	24.538464,-90.0774				-24.756804,-45.853252		-51.331898,-83.73986		82.72054,-8.833838		-3.0069811,-59.549442			-10.653155,111.76051	-18.950806,-55.30816						3.0926588,47.428394		15.849323,106.80669		0.6642408,-95.36628
					0.09891185909509659	0.09043123573064804	0.123703733086586	0.13836249709129333	0.13323239982128143	0.1602073609828949				-12.206277,-84.340195	29.03071,-94.344925				-24.824028,-46.123352		-49.67648,-83.961525		83.17257,-5.8251467		-7.4150767,-47.86954			-12.39771,114.44863	82.17989,28.677536						2.891256,47.434925		6.6468167,121.99643		-9.877992,-39.847965
					0.14775367081165314	0.11638208478689194	0.12162281572818756	0.15177781879901886	0.12674078345298767	0.18545547127723694				5.5378046,-28.557907	28.840904,-91.5133				-24.458797,-45.033024		-48.248184,-85.9343		7.043156,42.469086		-8.321064,-47.16168			-61.85086,-65.48163	77.94651,14.926366						2.8928452,47.41863		22.679684,110.52709		7.2821574,-88.21349
					0.1581105887889862	0.12935340404510498	0.13516969978809357	0.13427823781967163	0.15820817649364471	0.16085723042488098				63.25782,21.212986	-51.93692,98.69262				-24.862377,-46.33517		-47.54878,-84.52692		-9.998147,102.57345		-6.8628287,-46.784527			-50.608242,33.425465	34.371372,77.895775						19.685902,-6.6835093		22.847517,110.325356		40.505917,-24.745594
					0.11349774897098541	0.14676891267299652	0.12041724473237991	0.13594819605350494	0.14235687255859375	0.16278277337551117				62.999214,20.38591	-81.45163,-75.7404				-33.21479,-44.92993		-46.01354,-85.14839		-7.6325846,102.0546		-10.407982,-47.844124			-49.79589,32.69675	118.75584,-18.46843						-48.89555,63.77806		20.785671,111.41509		3.5775404,-85.5749
					0.12299302220344543	0.18678739666938782	0.12345241010189056	0.13430751860141754	0.13774575293064117	0.15756666660308838				29.638048,-29.32834	-53.3565,92.28926				32.96675,-71.63972		-47.264988,-85.41683		7.5619144,109.519684		-7.0922313,-46.069298			-15.358741,23.627851	118.6964,-18.788101						-31.090628,99.97394		19.739527,108.352295		-12.936226,-39.730816
					0.14496736228466034	0.11929386109113693	0.13123269379138947	0.14678090810775757	0.13104134798049927	0.18163663148880005				26.772898,6.563129	23.855316,-88.71313				34.12378,-71.74245		-46.655624,-84.18233		-12.907279,96.69152		-7.0954466,-46.199097			76.07387,-3.3116205	118.87737,-18.789856						-76.629196,58.360794		18.54617,110.40313		34.92643,-43.718132
					0.1483861804008484	0.1394689828157425	0.13030438125133514	0.1304675191640854	0.1396368443965912	0.15830279886722565				-27.037142,-28.628859	27.531143,-93.77251				-12.013387,-35.862682		-47.061764,-84.15563		-12.908194,96.690674		-7.2811027,-46.292675			-65.38208,-0.73617625	118.693344,-18.49046						-20.353827,-97.85954		18.952751,110.301315		-13.386384,-39.051517
					0.1579187512397766	0.11498454958200455	0.12576653063297272	0.1378171294927597	0.12554460763931274	0.15456852316856384				-28.33924,-29.131966	24.825129,-86.237335				15.374359,74.528496		-47.977543,-83.85775		-14.228864,93.78276		-7.3947377,-45.92713			-66.04081,-1.7237043	118.71217,-18.477621						-20.625172,-98.95599		17.647558,108.626015		-13.274112,-38.991642
					0.155804842710495	0.12065679579973221	0.13288040459156036	0.13626469671726227	0.1348343789577484	0.14910253882408142				51.5394,-32.84338	28.055992,-93.993515				15.375027,74.53425		-48.263443,-83.45717		-15.710804,94.15957		-6.832919,-46.038826			-34.750183,29.790472	77.1099,-68.12094						-20.355078,-97.85986		17.687252,108.69297		-13.016378,-39.6976
					0.15894874930381775	0.11301290988922119	0.1258888840675354	0.14809362590312958	0.14049366116523743	0.16457484662532806				51.25937,-32.553738	27.850662,-93.51312				15.382978,74.534676		-48.496227,-82.64657		-12.906688,96.690216		-7.8160458,-46.387196			-33.66347,29.63776	122.78456,-16.772324						-19.536991,-99.602394		3.4013262,110.84133		-13.973366,-38.50409
					0.1599247306585312	0.11533065885305405	0.12348799407482147	0.13220517337322235	0.1332731693983078	0.15003079175949097				4.2458453,-72.99143	28.11272,-91.14373				-31.779982,-34.667095		-49.317764,-82.6247		-12.906915,96.69046		-5.459154,-45.009525			-17.408747,4.919726	77.119125,-68.08682						-19.406536,-99.42051		18.632305,114.32603		-13.266051,-39.07975
					0.15931156277656555	0.13538041710853577	0.1316928118467331	0.13572287559509277	0.15147796273231506	0.14871670305728912				63.773335,21.160315	-53.59073,96.64695				-31.692968,-34.528976		-47.52038,-82.7947		-7.0080786,97.70224		-6.5940156,-46.985584			-50.30737,33.870182	86.50656,-76.8166						-20.354721,-97.859146		18.708752,114.413574		34.50556,-43.71762
					0.1606215238571167	0.1187935620546341	0.12711195647716522	0.1340406835079193	0.14190194010734558	0.14410099387168884				50.865265,67.20594	-53.5922,96.64435				-31.754986,-34.62557		-47.40105,-82.90639		-9.046113,98.85699		-3.982,-45.570503			67.48231,-9.831139	32.967403,83.04397						-20.354706,-97.85922		-9.443704,119.57816		-13.972738,-38.504833
					0.1551293134689331	0.11586832255125046	0.1254337877035141	0.14658688008785248	0.13389061391353607	0.16654084622859955				10.489851,-48.80568	25.820374,-89.71632				-31.738447,-34.596714		-49.485455,-83.23403		-7.3523636,97.90374		-4.8697033,-45.384476			-97.117226,9.591012	122.39328,-18.842878						-21.979784,-97.69828		19.61238,109.92497		-13.411044,-40.303986
					0.15779374539852142	0.11340059340000153	0.12199361622333527	0.13019722700119019	0.13450400531291962	0.14505964517593384				11.690786,-49.82791	-88.51933,-72.85564				-31.755724,-34.626987		12.528947,-3.6102057		-7.386939,98.27327		-5.183674,-44.747208			-97.8838,9.880476	113.64197,-21.921192						-21.863153,-98.56578		6.133946,116.89162		-13.469136,-40.159203
					0.14639441668987274	0.10893730819225311	0.12479997426271439	0.12445580959320068	0.14122754335403442	0.15516863763332367				49.13814,65.84339	-35.388924,-106.45325				-31.706665,-34.54827		-50.207367,-81.08167		-10.750678,99.34513		-4.4470572,-45.813236			67.55166,-9.2244835	110.72866,-22.331448						-21.979616,-97.698166		6.138028,118.03853		-13.260259,-40.486538
					0.14591427147388458	0.11553695052862167	0.12288592755794525	0.13333876430988312	0.13561829924583435	0.1648794412612915				63.680126,20.182539	-41.146175,-106.35227				-31.759222,-34.64648		-51.65219,37.28317		-9.854959,95.96943		-3.8585012,-45.76159			-50.30737,33.870182	75.47397,15.860307						21.382734,-11.368645		19.612555,109.925064		4.4657726,-84.96775
					0.16138653457164764	0.12489140033721924	0.12754398584365845	0.12415151298046112	0.13265147805213928	0.15482588112354279				3.9424405,-73.32681	-40.83013,-106.3021				-31.756393,-34.626427		-57.826656,50.111996		-12.179034,96.61874		-4.9078913,-45.139805			-16.800917,4.755579	73.81581,15.177683						21.38266,-11.3693		19.508343,110.61196		42.888424,6.3747053
					0.15697039663791656	0.12579219043254852	0.13317111134529114	0.1330007016658783	0.13030952215194702	0.16451138257980347				32.808525,-29.822863	2.657656,-107.35947				-53.591457,-32.863934		-57.77151,49.679817		-12.979859,96.26044		-2.928825,-55.486294			-16.753548,23.404379	75.80494,15.878577						21.254143,-11.405916		19.06707,110.25204		31.508585,-3.441203
					0.15841907262802124	0.12442430853843689	0.12530231475830078	0.12701192498207092	0.12180144339799881	0.1606835275888443				32.803547,-29.839937	29.348516,-105.52854				-53.677216,-32.7983		-58.61156,49.930527		-12.906082,96.69087		-7.1736465,-57.305252			-15.125552,23.832228	57.40624,-64.71476						51.863274,-0.53949		1.1567793,116.764244		31.50832,-3.4412625
					0.1600784957408905	0.1364203542470932	0.13156947493553162	0.13546320796012878	0.12210730463266373	0.17074862122535706				63.70614,21.093287	-32.36193,-98.613785				-53.661236,-32.81616		-58.53262,49.651024		-9.995397,102.50783		-7.272626,-57.049435			-50.30737,33.870182	73.89073,-74.65996						51.862946,-0.5397737		22.433977,111.22081		31.061716,-3.5535402
					0.14203298091888428	0.11308714747428894	0.1331884115934372	0.12445580959320068	0.14034441113471985	0.15516863763332367				49.228657,11.140114	-34.035393,-99.1192				-54.26598,-32.54524		-47.057095,-85.40202		-10.142957,101.5806		-7.2809877,-57.021576			-80.82548,20.37027	86.38738,-76.99137						51.862938,-0.539774		6.6473,121.999794		31.06157,-3.5534866
					0.15310654044151306	0.12421202659606934	0.1239975169301033	0.13333876430988312	0.1431143581867218	0.1648794412612915				11.70137,-49.824986	-32.51914,-92.493904				-54.245857,-32.545753		-90.46361,-19.590197		-9.854614,95.96966		-8.057838,-57.035397			-98.27986,9.905955	73.43002,-89.333244						51.862553,-0.5396822		19.0454,111.04483		31.061838,-3.5535505
					0.15416550636291504	0.11366194486618042	0.1241583451628685	0.12415151298046112	0.1395522803068161	0.15482588112354279				11.696407,-49.828518	-32.77381,-91.547516				-54.160988,-32.554253		-110.26137,-13.476336		-12.907468,96.69341		-7.4648895,-57.214638			-97.88632,9.880919	73.81138,-74.05711						-23.532015,-97.16367		0.14628392,117.287834		29.666626,-21.066774
					0.15681898593902588	0.1365664154291153	0.13775508105754852	0.1330007016658783	0.13431000709533691	0.16451138257980347				48.60875,9.1911745	28.138103,-103.91847				-54.152695,-32.587547		-41.22864,-11.992894		-12.995405,95.719475		-7.068271,-57.722862			2.9376004,-3.5431063	70.72591,-90.46939						-20.624582,-98.95585		0.1453478,117.2949
					0.15570732951164246	0.13588587939739227	0.13523128628730774	0.12701192498207092	0.12257406115531921	0.1606835275888443				11.689955,-49.82476	32.90513,-107.959724				-54.04672,-32.61379		-66.39154,-13.216319		-12.980832,96.26081		-7.3514977,-57.48539			-97.8837,9.880685	70.11386,-90.90656						-51.241863,78.19047		-9.255295,120.22912
					0.14252787828445435	0.11536141484975815	0.1335195153951645	0.13546320796012878	0.1540413647890091	0.17074862122535706				11.674957,-49.793846	-37.32002,-93.82559				-53.755978,-32.761047		-50.250275,-42.31981		-12.981221,96.25976		-7.3883104,-57.55606			-97.886185,9.881157	71.36098,-91.219635						10.718432,3.111348		17.92914,110.08107
					0.15206268429756165	0.12111540138721466	0.1265570968389511	0.15218819677829742	0.1536397486925125	0.16504806280136108				44.84642,-8.228739	28.743282,-104.99434				-53.702667,-32.78228		-108.373146,-3.231366		-12.97985,96.25989		-8.849504,-56.99076			-2.1370351,-8.288506	63.200657,-53.565575						-61.38329,43.856564		24.055872,109.10365
					0.15024985373020172	0.12041766941547394	0.13740675151348114	0.13481147587299347	0.1392185389995575	0.15034893155097961				11.59478,-49.679623	28.74317,-104.99537				10.255937,-46.065342		-49.855003,40.773483		-12.318086,95.03825		-7.3257117,-57.24211			-97.88345,9.8805485	56.322334,-69.91574						-71.68693,-11.642326		20.62934,110.03316
					0.15041668713092804	0.11626242101192474	0.14650212228298187	0.13700079917907715	0.13653694093227386	0.1488993614912033				49.262398,11.128299	33.914227,-104.3374				39.007458,-68.7712		-99.18634,11.65077		-14.579366,94.123825		-6.912416,-57.171272			-79.84069,21.754246	90.20882,-15.652627						-75.85066,1.5930383		0.00041936088,114.73992
					0.15338890254497528	0.12507390975952148	0.13112370669841766	0.1250697523355484	0.1344376653432846	0.14528542757034302				14.549531,-42.609924	-48.21104,95.48711				34.054863,-72.07897		-63.01014,-38.187473		-14.657718,94.15339		23.348011,-72.04688			-57.635506,14.368674	89.17419,-71.27163						-71.70424,-11.663656		-1.3095776,116.47664
					0.13657739758491516	0.11266195774078369	0.1396133452653885	0.12751398980617523	0.12212353199720383	0.1441134214401245				31.756311,-29.396227	21.65168,-93.57472				-9.742649,-28.973743		-95.9674,10.867379		6.4149294,108.88578		23.29986,-72.163414			-17.076155,21.453419	90.250275,-69.2507						-105.381805,-68.17355		23.985529,109.07995
					0.16318579018115997	0.12356388568878174	0.14165332913398743	0.10813788324594498	0.1335383802652359	0.13105159997940063				32.059765,-29.88392	31.321936,-105.432365				-12.1247635,-35.853764		-96.2682,11.954831		3.3454258,107.68325		23.306938,-72.22107			-16.753422,23.404438	86.36493,-80.8806						-107.26434,-55.782883		20.522507,110.747734
					0.14942419528961182	0.130417600274086	0.14156602323055267	0.13423173129558563	0.13069747388362885	0.15659672021865845				28.90799,-28.435062	-31.24257,-96.017136				-11.973445,-35.873814		-95.56289,9.644238		-1.2882158,109.86143		1.2997556,-54.522472			-14.626338,21.639608	86.365074,-80.881134						-105.45718,-55.43721		-0.09282144,118.27124
					0.1569301337003708	0.11748288571834564	0.13763754069805145	0.10813788324594498	0.14430278539657593	0.13105159997940063				51.502167,-32.855347	-35.32151,-92.7299				-12.03885,-35.867294		-62.656937,-37.644512		3.3452713,107.68302		1.2955409,-54.771645			-35.29742,29.860518	90.316574,-66.08567						-106.82815,-53.19092		26.513828,110.196594
					0.1593688726425171	0.12635894119739532	0.11929365992546082	0.13423173129558563	0.1390688419342041	0.15659672021865845				43.323673,-7.4162283	-34.468483,-93.766785				-11.9855795,-35.876137		-63.054684,-36.728252		-15.113716,95.113884		0.9737011,-56.429424			-0.900826,-10.392429	56.76985,-51.75847						-82.1544,-8.662164		26.71701,111.62749
					0.16027702391147614	0.11844842880964279	0.13288839161396027	0.08883406221866608	0.14309477806091309	0.12701189517974854				3.5642033,20.04087	27.690098,-109.47083				-4.743473,-39.880577		-66.79544,-39.274055		-7.138555,103.56157		1.2598846,-56.336514			-30.874641,-3.5734599	74.38854,-71.73192						-111.63372,-8.893478		0.08532436,118.314354
					0.16347886621952057	0.13055211305618286	0.12491626292467117	0.08953004330396652	0.1344159096479416	0.11864794045686722				63.98321,20.1311	20.567589,-95.02863				8.13987,-45.34448		-91.22329,-17.801525		6.749248,110.38312		15.299844,-78.89938			-50.607754,33.540203	72.0417,-91.78756						-80.87563,-8.48253		6.3342886,122.446205
					0.14499767124652863	0.11680958420038223	0.12206368893384933	0.08637728542089462	0.14014023542404175	0.11634182184934616				31.806372,-29.523523	-33.444725,-93.351974				-1.549476,-53.471443		-94.44037,6.933528		6.772958,110.47237		0.57776344,-56.505592			-16.44734,22.80923	73.74792,-91.974785						-111.623085,-8.892411		6.0329046,122.4292
					0.1652502566576004	0.11978025734424591	0.12823517620563507	0.08142402768135071	0.13184136152267456	0.11163287609815598				31.986696,-30.665356	-32.67195,-90.74828				-24.17738,-43.963673		-52.97783,26.184654		-10.98438,93.564476		4.763134,-53.82713			-16.753548,23.404379	43.47031,64.65762						-81.162834,-8.545187		6.0329037,122.429146
					0.16968367993831635	0.12744338810443878	0.12146991491317749	0.09827480465173721	0.13385897874832153	0.13076786696910858				57.991386,52.258816	-34.4301,-91.397255				-12.061227,-84.26901		-74.476524,18.58038		5.8708954,109.86839		4.762746,-53.83268			-58.958668,11.208796	49.093708,56.851406						-111.877235,-11.798719		19.190706,112.850266
					0.15606896579265594	0.12177054584026337	0.12213006615638733	0.14440065622329712	0.12568025290966034	0.16587823629379272				-28.306257,-29.134714	27.182285,-102.722855				-1.0991908,-58.291965		-75.19459,18.3067		1.0222721,104.4452		4.7509394,-53.8382			-66.00149,-1.7169923	83.29726,28.688604						-80.034195,-8.9651		25.4089,109.59844
					0.15668073296546936	0.11651243269443512	0.12212896347045898	0.14159932732582092	0.13135585188865662	0.1724405586719513				17.692102,-79.35229	26.879122,-102.0094				-19.08521,-86.11338		-75.44725,16.541348		2.8415785,102.100464		4.7593513,-53.839657			25.138742,-47.09554	10.2263365,-69.31452						-120.21832,-9.281599		24.515718,111.3022
					0.16642051935195923	0.16138377785682678	0.12279655039310455	0.1447201371192932	0.14013509452342987	0.16644854843616486				-13.18595,-82.876144	-35.297417,-95.56817				-12.107522,-78.99071		-75.57112,17.217184		5.0387254,110.09414		1.311287,-54.548767			-12.765191,117.31028	12.24458,-72.71709						-113.18378,-13.149094		2.7772522,117.459755
					0.16569699347019196	0.15847256779670715	0.12145673483610153	0.14710384607315063	0.14002159237861633	0.17347191274166107				3.499342,-73.299416	27.931158,-106.0031				-12.139711,-78.94568		-76.01508,16.811464		5.195733,111.56644		1.3435863,-56.493744			-16.800955,4.7556443	118.77606,-18.464529						-111.886566,-11.784515		-0.10430418,118.26715
					0.14060021936893463	0.12816937267780304	0.12214377522468567	0.14824792742729187	0.13164685666561127	0.1638241410255432				3.922539,-72.76926	35.25093,-109.341484				-12.13459,-78.94559		-74.9725,15.837059		5.287238,111.19949		0.9938952,-58.08892			-17.408451,4.920153	110.34243,-10.929721						-118.2007,-10.268018		-0.048909124,118.28331
					0.16417239606380463	0.16057251393795013	0.12027058005332947	0.14793871343135834	0.1312146931886673	0.1647181361913681				44.630432,-7.897551	34.794857,-109.66799				-12.637518,-77.95221		-75.431015,17.064484		5.2935476,111.15557		0.7953743,-58.639935			-2.992008,-7.134671	73.92356,-65.99335						-119.97019,-8.644832		6.442553,122.44241
					0.16203714907169342	0.13854572176933289	0.13013465702533722	0.14584143459796906	0.13707423210144043	0.167338564991951				64.97843,20.312128	-32.166702,-95.93149				-12.574992,-78.642494		-74.764015,15.553768		5.9048,111.74986		0.7734966,-58.546967			-8.406432,-76.572464	74.97825,-65.178665						-120.70836,-8.437133		25.476833,109.68959
					0.16398897767066956	0.14160440862178802	0.125154510140419	0.08625300973653793	0.13037142157554626	0.12575525045394897				63.746746,21.134636	-32.713097,-96.7496				-13.081101,-79.08378		-74.03116,15.312247		-1.8072296,102.912445		0.78873736,-57.923832			-50.30737,33.870182	52.162487,-96.83353						-107.2632,-55.782604		24.75527,110.94495
					0.15038631856441498	0.1397411823272705	0.12889869511127472	0.10942332446575165	0.13452237844467163	0.15014863014221191				57.71991,52.680172	-33.68369,-97.39305				-12.623917,-78.14542		-74.500404,14.528626		-35.78652,14.695296		1.4053118,-57.125713			-11.965334,51.1824	34.19273,83.943855						-115.356514,-7.9979277		26.246956,110.03857
					0.15950603783130646	0.1420365273952484	0.12240888923406601	0.10318227857351303	0.11829368025064468	0.12568911910057068				2.1846857,-2.5605338	20.55336,-97.3206				-12.5861435,-78.27003		-36.636578,-9.325101		-6.233908,98.58708		1.1998149,-57.228973			-16.50028,27.792482	32.91032,83.26857						-104.160446,-53.695625		26.489304,111.60617
					0.15869837999343872	0.14552214741706848	0.1392146497964859	0.12204558402299881	0.13703836500644684	0.15543439984321594				-4.5365443,-16.467793	8.413241,-113.30123				-12.529786,-78.27531		-47.21005,-42.37296		-1.87401,102.89796		1.8315732,-57.273834			-86.10828,32.906487	35.204964,78.00199						-82.151855,-8.661898		-1.2702371,118.305336
					0.15622290968894958	0.14154940843582153	0.13156947493553162	0.12073767930269241	0.13899226486682892	0.1479083150625229				15.991462,-79.65565	7.7744055,-114.23268				-12.605942,-78.30526		-76.84751,58.373215		-6.4350367,98.102264		1.6077238,-57.24431			22.146164,-52.078163	8.562636,-68.83477						-111.63305,-8.893085		19.074211,110.26541
					0.14486904442310333	0.16412141919136047	0.12377715110778809	0.09502119570970535	0.1357460618019104	0.11358703672885895				64.43538,19.572828	8.4468565,-112.45052				-12.619173,-78.22186		-52.396564,38.832996		-9.071612,98.87522		1.8132752,-57.458447			-8.616588,79.62183	112.37372,-22.120653						-80.87681,-8.483164		19.074245,110.26542
					0.13749469816684723	0.15267117321491241	0.13130499422550201	0.10471552610397339	0.12987814843654633	0.12423297762870789				22.08436,-5.159106	8.446477,-112.450035				-12.08446,-78.989716		-61.40588,41.994793		-6.728843,98.59124		1.1911747,-56.545696			2.395127,-11.466419	114.88287,-20.657072						-111.625885,-8.891288		121.513596,1.5895834
					0.15046271681785583	0.1578911691904068	0.11778401583433151	0.10177361220121384	0.1461651772260666	0.12437418103218079				11.663383,-49.78261	8.447297,-112.45022				-12.121018,-78.9531		-103.98378,36.13998		-10.112113,95.53787		1.7731646,-54.977116			-97.886185,9.881263	110.836494,-22.642694						-81.16296,-8.546868		114.02899,5.203541
					0.15350136160850525	0.1306634396314621	0.15267153084278107	0.1045154333114624	0.15095189213752747	0.13487520813941956				11.665053,-49.73741	7.454893,-113.21115				-16.437086,-79.485855		-82.35756,36.00599		-9.997053,102.57268		1.6427373,-54.736225			-97.88409,9.880459	75.53832,15.556257						-111.88228,-11.791655		114.02772,5.2036505
					0.16590285301208496	0.14362487196922302	0.16109855473041534	0.10418425500392914	0.14789728820323944	0.12848567962646484				3.4241185,-2.4315696	7.4541616,-113.21114				-10.4305725,-79.11794		-87.52206,18.691835		-11.836017,102.50817		1.6856642,-54.853863			-85.06083,32.572002	75.82359,15.8554945						-113.18228,-13.148565		92.17692,-34.130436
					0.1675240844488144	0.1463235318660736	0.16365118324756622	0.11001409590244293	0.14945705235004425	0.12085819989442825				63.866783,21.096394	6.116135,-108.99646				-9.745037,-78.94977		-87.56451,28.567532		-11.19219,102.9724		1.8297522,-54.771027			-50.1216,33.354485	76.96442,13.027521						-111.87674,-11.803774		112.64817,-40.072647
					0.18088941276073456	0.17167437076568604	0.13304893672466278	0.11451543867588043	0.14234179258346558	0.1246824860572815				49.229103,11.140076	27.32537,-88.02703				-9.741201,-78.935326		-100.035416,32.716583		-10.725021,102.64235		1.7253089,-55.82476			-80.82548,20.370329	73.143265,18.368578						-118.19142,-10.268678		92.176346,-34.13086
					0.15746848285198212	0.15695485472679138	0.14217384159564972	0.11933211982250214	0.14699992537498474	0.12770624458789825				45.476116,13.435689	-78.59255,-71.38723				-9.541183,-79.19502		-101.60102,34.556488		-10.606417,102.777725		1.7613484,-56.0196			-79.82462,21.76393	74.97932,-65.177956						-120.721436,-9.574185		92.17727,-34.1306
					0.16563680768013	0.15462209284305573	0.16701523959636688	0.11550071835517883	0.13205118477344513	0.12940676510334015				-4.520157,-16.433224	-90.43971,-68.17339				-54.421906,-32.535534		-103.52215,35.780697		-10.492224,103.34354		-0.35599157,-55.278606			-86.17137,32.629536	74.813934,-64.647995						-120.93657,-12.716037		105.38397,54.550854
					0.15829458832740784	0.1517341583967209	0.17603254318237305	0.1339045912027359	0.1466347873210907	0.1628241389989853				45.62219,13.955835	-80.22935,-70.837746				34.403717,-73.117294		-99.370834,-5.655684		-10.95435,104.08955		-0.33663607,-55.350723			-80.82287,20.378445	37.79365,77.876564						-71.87562,54.265278		93.390335,-35.119156
					0.1655077487230301	0.1631275862455368	0.1275120973587036	0.1343882828950882	0.13092797994613647	0.16010615229606628				3.4238582,20.08879	-50.352318,98.059975				32.783184,-72.76055		-109.042046,-14.221076		-9.523256,96.58041		-0.26048002,-55.352863			-30.381836,-3.3173363	76.964516,13.027614						26.551617,-96.451866		93.177414,-35.67664
					0.1495046317577362	0.14732158184051514	0.16437062621116638	0.084384486079216	0.1351015716791153	0.11472093313932419				7.9928207,-36.562252	27.32246,-89.39134				34.411007,-72.29533		-105.61928,32.261635		-6.9998856,101.37302		0.5990612,-52.638206			-65.34854,-71.188156	90.290085,-65.93824						-2.6588523,5.111712		115.80435,3.3889146
					0.16162580251693726	0.1445004791021347	0.170274019241333	0.15246212482452393	0.13323234021663666	0.14424540102481842				63.637222,19.938799	26.11543,-88.530334				34.84998,-72.60004		-35.7217,-5.492074		-6.541921,98.41764		0.6530306,-52.536457			-50.114746,33.315613	17.223257,-22.612469						-3.1606953,5.890326		115.957405,5.1874
					0.14895474910736084	0.1386902928352356	0.15220603346824646	0.14483237266540527	0.13430461287498474	0.14676500856876373				11.670202,-49.788387	24.145414,-96.33137				34.482967,-72.56183		-91.41864,-16.291594		5.1270537,107.641975		0.63916963,-52.627224			-97.88609,9.880917	88.61147,34.662323						-2.518312,5.521021		93.13897,-35.711967
					0.15806454420089722	0.15897591412067413	0.14607734978199005	0.1448490023612976	0.12351725250482559	0.14464902877807617				11.635159,-49.75175	23.926456,-96.206696				34.688873,-72.46967		-92.62651,-20.291416		-3.5305355,106.049736		0.5960254,-52.731438			-97.88655,9.880753	68.89691,-92.87361						-2.9568527,5.219202		115.78216,3.3100228
					0.15754541754722595	0.12434292584657669	0.13845668733119965	0.10262098163366318	0.1377905160188675	0.12001389265060425				2.1451452,-4.5796924	25.715633,-87.19771				34.715782,-72.54105		-59.439873,42.79041		-3.7312837,106.06037		-0.16319522,-55.65906			-15.638036,27.500538	76.28812,-65.107704						-3.0377386,6.5293045		115.904816,16.137234
					0.14826346933841705	0.12180249392986298	0.14426545798778534	0.14685481786727905	0.13048286736011505	0.1625237762928009				-12.399118,-83.143265	26.959894,-90.2478				39.009506,-68.77831		-104.369415,36.402588		-13.964105,94.30738		-2.7661982,-55.516994			-12.909685,117.221085	78.29852,-63.555626						26.583261,-96.448746		104.96077,55.212822
					0.1491057276725769	0.12036629766225815	0.13158252835273743	0.08527422696352005	0.13048286736011505	0.11820651590824127				-12.2330065,-82.40281	29.590752,-88.34032				39.007347,-68.77269		-57.745846,68.25384		-14.82529,97.957146		-2.8085995,-55.51838			-11.59119,117.36486	-84.55807,-1.0464959						-3.382689,6.6595087		104.1595,55.354362
					0.14271600544452667	0.1253553032875061	0.15713021159172058	0.10881901532411575	0.12481535226106644	0.13120636343955994				4.3616304,-73.24199	-80.72294,-75.85322				34.107845,-72.85785		-54.472656,63.819		-12.33113,97.78081		-2.7282805,-55.520218			-16.801033,4.755464	-84.59384,-1.0606704						-4.4616675,12.303543		104.70803,55.06817
					0.1491057276725769	0.12036629766225815	0.12589366734027863	0.09652186185121536	0.15940161049365997	0.12712734937667847				3.375285,-73.42742	-80.71271,-75.87068				34.04407,-72.53775		-64.21465,66.8391		-13.933747,96.39462		8.078736,-48.698868			-16.800955,4.7556443	79.22231,-68.27337						-21.336569,104.65583		80.7303,-14.440211
					0.13811618089675903	0.13091090321540833	0.14075133204460144	0.11357194185256958	0.15676431357860565	0.1547791063785553				15.112858,-77.30522	-52.42941,96.32546				33.969536,-72.416595		-44.77198,25.62167		-13.131362,98.384575		-5.048566,-52.585075			26.657413,-50.01772	72.30537,-64.81363						-21.822239,104.51415		101.06182,64.36082
					0.13046930730342865	0.12519653141498566	0.15136687457561493	0.1349043846130371	0.1368374526500702	0.16336986422538757				3.5484757,20.281086	26.211515,-91.74603				32.6641,-72.60435		-44.632526,22.607306		-13.2657995,98.73602		-5.025139,-52.602394			-30.893824,-3.583958	91.62722,-77.10907						-109.832,-12.122983		101.06181,64.360825
					0.1294434666633606	0.11803951114416122	0.12861289083957672	0.1312839835882187	0.15618379414081573	0.15913692116737366				3.5133455,20.13768	26.144297,-91.08741				33.572605,-73.11341		-44.13172,24.305819		5.341478,107.00229		-5.1926837,-52.59691			-30.203932,-3.1896954	78.93526,31.86372						-110.5679,-51.873936		114.28602,0.37042534
					0.12338373064994812	0.13252544403076172	0.1305372267961502	0.10733553767204285	0.17880597710609436	0.12995420396327972				-1.615322,-38.11318	25.471352,-88.284584				32.73784,-72.61455		-43.73665,23.576189		-8.818089,95.00904		-5.579519,-52.5917			-64.24207,3.5987976	89.18092,-68.31416						-110.7819,-51.805565		102.003944,52.50073
					0.1422809511423111	0.13021455705165863	0.13908275961875916	0.13528777658939362	0.16333815455436707	0.13516853749752045				3.505326,20.122324	26.153625,-91.09497				33.409046,-72.233536		-43.57161,23.499685		-10.118662,95.50119		-5.5561895,-52.589123			-30.225164,-3.2501152	36.571167,79.98048						-110.338326,-52.35136		101.52543,52.200882
					0.13001078367233276	0.1362171173095703	0.13758814334869385	0.1358552873134613	0.15968656539916992	0.13237324357032776				44.610664,-7.923614	-52.301712,93.555214				33.48605,-72.13894		-16.058784,-50.96338		-9.885011,97.066666		-5.729862,-52.586887			-1.8070142,-9.254764	37.79367,77.87668						-93.41878,-48.078846		114.656456,-0.15136589
					0.15653333067893982	0.14837458729743958	0.1415790468454361	0.14113874733448029	0.16617262363433838	0.14345604181289673				3.0989168,-1.4698633	17.74818,-109.46743				34.05242,-72.078766		-100.54568,-3.4857478		1.3772007,111.477295		-6.9463253,-57.446217			-83.15388,30.39349	76.287506,-65.10728						-98.922035,-61.93848		113.75116,0.7063957
					0.14609956741333008	0.1439901739358902	0.14074689149856567	0.14538100361824036	0.15323659777641296	0.1445804089307785				3.12056,-1.4750705	-36.145622,-91.17176				-23.835312,-44.84559		-75.09851,-11.321722		0.3642736,111.56967		-8.802215,-57.002453			-82.89097,30.266954	36.572056,79.97981						-97.77039,-29.566486		114.6557,-0.1523444
					0.1446734368801117	0.14284831285476685	0.13861143589019775	0.09232128411531448	0.15473167598247528	0.11585985124111176				30.86008,-30.106277	-66.034775,-101.17619				-24.18446,-44.60237		-102.77371,36.409283		5.6124034,105.287025		-8.240745,-63.497448			-17.623545,22.604727	75.86151,15.753351						-111.02759,33.768864		114.657036,-0.1509461
					0.1397622525691986	0.13958705961704254	0.1411069929599762	0.13001509010791779	0.16381831467151642	0.15930919349193573				-25.594755,-29.8917	28.408434,-87.93545				-24.180023,-44.23132		-100.03459,26.83192		-11.81589,104.1738		-7.9686003,-63.59599			-63.398277,-41.195595	71.7405,-65.0837						-109.56059,35.378147		98.85032,51.771664
					0.1386004537343979	0.13844910264015198	0.1453620344400406	0.1299283653497696	0.13131971657276154	0.154900923371315				-19.162603,-34.266495	-64.56342,-99.384254				-23.778418,-44.932713		-103.0554,25.991709		0.98363554,103.67558		-8.024975,-63.4381			14.8929825,46.407513	63.20946,100.58149						-82.2101,-11.425387		98.18386,51.379475
					0.14221303164958954	0.14024300873279572	0.1327579915523529	0.13859720528125763	0.139912411570549	0.16191284358501434				-18.74689,-34.570557	-79.3404,-67.99484				-24.361982,-44.728893		-105.70548,26.332315		3.220178,101.68248		-8.015402,-63.47387			13.664141,47.41127	81.15271,22.192656						-82.209694,-11.425085		100.206406,52.05856
					0.1436234712600708	0.1393968164920807	0.1314978301525116	0.1361844539642334	0.1354752629995346	0.1604294627904892				3.5605915,20.048655	-28.932076,-97.11559				-24.432917,-44.95919		-103.458534,25.239882		2.1624146,107.226395		-7.950844,-63.50592			-30.33474,-3.29489	63.208332,100.580315						-74.84529,-10.159371		100.22326,52.058334
					0.14272361993789673	0.13953253626823425	0.13305889070034027	0.045285362750291824	0.1336364597082138	0.05165933072566986				29.947887,6.0973945	-35.383556,-107.993576				-4.834474,-57.571102		-106.6494,25.6931		3.5816743,108.2768		0.2575296,-67.61269			75.79507,-2.5704446	63.205177,100.871						-82.99231,-11.617551		100.22063,52.059696
					0.14892002940177917	0.1367429941892624	0.15932013094425201	0.12808769941329956	0.16545015573501587	0.11633169651031494				44.534744,-7.8943567	-29.488384,-100.052605				-4.6764526,-57.590324		-107.17258,26.10682		1.0090022,104.49731		0.2422257,-67.94404			-0.32386634,-10.019614	63.209675,100.58159						-74.84697,-10.153135		100.22062,52.059174
					0.14660561084747314	0.14207234978675842	0.1407245248556137	0.11857815086841583	0.15402080118656158	0.16688193380832672				57.730232,52.656433	-82.258606,-70.46194				-4.742241,-39.845127		-106.612785,26.16096		2.8529618,102.10144		0.064027585,-67.833786			-11.965334,51.1824	63.20941,100.5819						-67.195984,-57.18911		100.220665,52.059734
					0.14656327664852142	0.1367524266242981	0.13461054861545563	0.11876166611909866	0.1403602659702301	0.15943416953086853				15.903455,-79.70645	-78.26175,-69.013596				-11.206172,-83.92673		-100.75436,26.63837		3.993835,109.31289		0.22471957,-67.84298			23.751629,-51.065456	63.20481,100.87052						-68.525116,-56.76528		102.48884,52.74257
					0.1386418640613556	0.13094285130500793	0.15253156423568726	0.09619273990392685	0.12506869435310364	0.10814253985881805				-25.77457,-29.698298	30.620995,-88.281425				-11.049464,-83.82944		-102.50988,25.872953		2.8617887,104.46667		0.5044859,-67.495544			-66.77597,20.098078	63.205357,100.87149						-84.5657,-14.156817		101.423485,56.841717
					0.17846527695655823	0.139462411403656	0.13913185894489288	0.16481831669807434	0.12672066688537598	0.1487671136856079				0.9317933,-4.6241198	30.708593,-88.92814				-24.230536,-43.801403		-105.33549,25.643862		3.3491957,103.40003		1.4241179,-67.652855			-80.991295,27.439398	99.17588,59.66578						-82.91292,-15.633623		101.679,53.231434
					0.1914198398590088	0.16549520194530487	0.14168308675289154	0.1449766904115677	0.1357760727405548	0.1344650238752365				1.0175633,-4.08493	27.106998,-96.459175				-24.222698,-44.112675		-16.961557,-48.756496		0.24553461,110.57247		-9.565158,-56.86788			-81.04296,27.390522	61.578003,100.392365						-83.22009,-13.217981		100.2206,52.05919
					0.17582488059997559	0.1475527286529541	0.13797935843467712	0.11013542115688324	0.15197932720184326	0.1507493257522583				6.8992534,-35.54693	28.668736,-89.33788				-24.24942,-44.102108		-17.177877,-49.05339		-7.65837,102.2953		-24.055338,-53.491165			-57.47023,-82.10907	27.502035,48.581696						-85.212364,-13.324696		100.22118,52.058544
					0.17714713513851166	0.1578746885061264	0.14424487948417664	0.1523112952709198	0.15148869156837463	0.1298007220029831				27.78073,5.4885683	28.899958,-86.73707				-24.309258,-44.16028		-16.955372,-48.731056		-7.069199,101.797966		-24.190708,-53.324802			74.514656,-4.7587004	27.502394,48.581074						-81.95402,-16.095781		99.30629,51.553047
					0.1529870629310608	0.14814914762973785	0.13163138926029205	0.13533304631710052	0.15442761778831482	0.15123790502548218				64.542694,19.853743	-81.780495,-75.6713				-4.73434,-39.90837		-18.99382,-49.19506		-1.5488946,108.785416		-23.50894,-54.261105			11.404548,82.77204	27.38494,48.70874						-84.56584,-14.156397		101.88014,53.29694
					0.15929555892944336	0.12494701147079468	0.13041767477989197	0.13336549699306488	0.1328015923500061	0.1491568237543106				49.562416,65.468	31.395447,-87.31784				3.1629682,-57.220623		-19.576227,-49.19561		-0.89553624,109.53154		-23.721828,-54.079292			66.75223,-9.126015	26.789513,49.05219						-84.56468,-14.156721		98.46171,51.186695
					0.16216802597045898	0.12719708681106567	0.14430353045463562	0.13166911900043488	0.13227374851703644	0.1460840106010437				3.1865299,-2.7558377	28.456669,-86.38184				-15.603681,-64.939865		-19.76206,-49.226925		-1.9462146,106.29109		-23.547571,-54.230946			-84.90801,32.73703	-69.115776,22.70894						-74.46751,-18.094606		98.19797,54.021255
					0.16233472526073456	0.1186799481511116	0.14900949597358704	0.13708247244358063	0.13824202120304108	0.1615719050168991				15.87878,-79.408485	25.38181,-96.47704				-15.842324,-64.771866		-19.862309,-49.195915		-0.7166643,105.08586		-23.303646,-54.39386			25.150276,-50.23142	-77.80777,-87.02919						-77.52225,-24.540905		98.133575,51.433487
					0.16090300679206848	0.12387832999229431	0.1438847780227661	0.13173745572566986	0.13455486297607422	0.14680291712284088				15.886067,-79.423355	24.003727,-99.35972				-14.743559,-65.48337		-107.86243,27.149948		2.2673714,101.50552		-23.352839,-54.54472			25.14855,-50.232395	-59.947357,-77.60145						-72.82848,-22.812675		97.471924,49.817635
					0.15826201438903809	0.1273961216211319	0.14031757414340973	0.13267147541046143	0.13530899584293365	0.14880169928073883				63.725883,21.104713	-52.868015,94.289116				-14.723471,-65.4804		-103.12291,25.092003		-8.589839,103.02322		-24.118692,-53.422318			-50.30737,33.870182	-77.7914,-86.993324						-74.07296,-23.08009		100.59419,50.871006
					0.15770435333251953	0.12593217194080353	0.14728452265262604	0.13246944546699524	0.13431599736213684	0.1475636512041092				8.062398,-36.644325	-48.33496,99.53653				-14.752443,-65.48157		-105.03798,-12.702191		0.24532788,110.57573		0.78423244,-77.602974			-65.62447,-70.68983	23.961367,31.86696						-75.21312,-23.874264		102.669846,51.73011
					0.17243170738220215	0.12634176015853882	0.13923439383506775	0.14540021121501923	0.12909097969532013	0.15008097887039185				8.165662,-29.849846	17.747227,-109.46744				-16.562355,-64.85374		-36.536095,-6.8999705		0.24538144,110.57562		2.1303105,-87.36883			-65.43664,-71.34527	-58.013195,-77.51214						-19.563469,29.872751		114.3328,-0.35610077
					0.16155385971069336	0.12403201311826706	0.12580600380897522	0.14664053916931152	0.12909097969532013	0.15137794613838196				3.4098465,-73.4159	-66.55268,-101.06258				-16.198923,-65.03082		-65.028175,-32.84722		-7.377384,101.93013		2.041272,-87.453636			-16.801119,4.7555866	64.60451,100.84529						-74.388596,-17.45675		115.67067,-1.2410665
					0.16838093101978302	0.12738284468650818	0.1283307671546936	0.1257871836423874	0.14166359603405	0.14311400055885315				3.3301497,-73.42185	-67.261444,-97.972824				-16.62567,-64.713936		-111.67923,-0.9800878		0.0076251896,103.38954		0.98288393,-86.48637			-16.801003,4.755182	23.793842,32.772797						-84.56553,-14.156815		114.55095,0.7967896
					0.1561809629201889	0.1264253854751587	0.12525629997253418	0.11505775898694992	0.11394786089658737	0.16149383783340454				63.87902,21.36558	27.219599,-86.8781				-16.430828,-64.75326		-111.70647,-0.9436164		1.8115381,102.11747		1.4796306,-86.48303			-50.738747,34.633804	23.99503,32.712936						-75.18878,-18.171091		97.476326,49.82283
					0.15770435333251953	0.12593217194080353	0.11447762697935104	0.12386796623468399	0.13635961711406708	0.15362657606601715				15.313899,-78.51053	-67.082466,-102.131676				-15.247136,-66.25014		-111.65017,-1.0124279		0.9880931,104.4468		1.0667202,-86.768684			25.148315,-50.232464	23.791615,32.74276						-76.91703,-16.14007		96.33956,-35.639698
					0.17199541628360748	0.14083470404148102	0.14938823878765106	0.1195603683590889	0.1314413696527481	0.14191265404224396				19.347958,-77.26285	-79.624596,-68.88308				-15.217502,-66.22929		-68.23199,53.31084		2.8240047,102.09345		1.1060996,-86.56658			23.87248,-47.56394	23.792967,32.77715						-109.352,35.683605		78.54656,43.213234
					0.15568046271800995	0.14598460495471954	0.12551568448543549	0.11895395070314407	0.1415254771709442	0.14128054678440094				-25.520527,0.4377139	-84.33569,-70.509995				-15.256815,-66.28398		-77.54086,29.555525		5.0347376,109.7891		1.9376895,-86.91248			1.3476243,51.348415	23.889761,32.74994						-88.582535,-51.2276		78.45555,43.251854
					0.15490584075450897	0.14340445399284363	0.12551568448543549	0.12111355364322662	0.14432920515537262	0.14913304150104523				8.066666,-36.633465	32.339466,-111.2989				-14.605688,-63.088028		-78.954414,28.920639		-13.265417,98.73644		1.8429508,-86.770546			-66.301674,-81.89857	23.961487,31.867008						-123.279236,-8.807325		107.645775,22.463749
					0.16355909407138824	0.1549501270055771	0.13775403797626495	0.12283473461866379	0.155161514878273	0.15239225327968597				7.0415473,-35.668976	-31.86403,-95.05594				-14.432612,-62.93469		-80.159996,29.834429		-13.266188,98.736046		2.3263986,-86.66653			-57.47082,-82.108864	23.82005,32.79103						-124.4736,-9.494692		63.600357,57.969902
					0.15442612767219543	0.1410849243402481	0.13552649319171906	0.13604463636875153	0.16532979905605316	0.15757149457931519				3.4156759,20.087385	34.382233,-106.488045				-14.42534,-62.957626		-86.20666,30.643972		112.710785,33.04866		1.1486704,-86.535706			-30.23838,-3.2037954	77.94725,14.926991						-117.23599,-13.640555		121.51337,1.5906274
					0.15653333067893982	0.14837458729743958	0.13043265044689178	0.13819536566734314	0.157398521900177	0.16635943949222565				15.23487,-78.64	32.28072,-103.07857				-14.437881,-62.963184		-86.87609,29.512253		111.598694,31.613964		1.7672222,-87.123955			25.149052,-50.23215	44.743114,21.711424						-123.388535,-10.542053		121.445,2.3855417
					0.15653333067893982	0.14837458729743958	0.15155762434005737	0.1323203146457672	0.1596383899450302	0.15828639268875122				63.69379,20.15594	27.647787,-105.57629				22.258102,-46.34171		-84.06475,28.595407		112.26269,32.083694		1.9269844,-86.71178			-50.30737,33.870182	-17.736576,-73.87526						-117.874405,-13.55295		84.2286,39.788345
					0.15503495931625366	0.14551909267902374	0.15168645977973938	0.1319323480129242	0.15812605619430542	0.15852010250091553				29.290985,10.692565	32.546608,-108.483376				-13.957189,42.344997		-84.67234,29.466928		69.99971,55.352524		1.1486658,-86.53571			21.996881,19.560024	-18.137201,-56.614544						-117.70506,-13.658334		118.10805,3.228552
					0.169025257229805	0.13437561690807343	0.15401655435562134	0.13425660133361816	0.16195230185985565	0.15726114809513092				3.0323405,-0.6546682	-33.878,-94.73686				-13.957995,42.34608		-85.27485,31.265099		69.781624,55.409195		-21.847408,-56.76006			-81.61239,30.430767	29.446497,10.761211						-117.791405,-13.575807		118.176865,2.8675005
					0.15294910967350006	0.12670232355594635	0.1447959989309311	0.13587453961372375	0.15578903257846832	0.13299810886383057				-12.778172,-35.833267	35.15608,-112.11599				14.899422,73.35726		-84.21443,23.198158		69.527695,55.482822		-21.8429,-56.762222			-63.500965,-41.136868	-43.153656,-105.08721						-115.684746,-13.558399		85.3863,46.7375
					0.14865107834339142	0.12738046050071716	0.13296988606452942	0.09565230458974838	0.1474749743938446	0.13735884428024292				3.173534,-1.6808864	34.96934,-112.002914				14.937219,73.46907		-85.98503,23.718845		69.548164,56.19108		29.00978,-60.949596			-83.15388,30.39349	-34.26741,-99.80715						-29.829464,102.71558		84.22166,39.787395
					0.1479872614145279	0.140788272023201	0.1333722025156021	0.14917153120040894	0.15179359912872314	0.17001305520534515				19.35403,-79.17723	36.404472,-109.06743				14.86684,73.26733		-87.35487,21.725306		69.510475,55.50911		-24.054417,-53.491367			22.535358,-48.977722	-38.559525,-96.5767						-94.628,-45.92083		104.20427,57.064083
					0.1489325761795044	0.13321489095687866	0.12098697572946548	0.14586500823497772	0.15258577466011047	0.1645355373620987				16.774063,-79.61998	37.15345,-111.031166				-15.657157,-70.18923		-82.310875,21.368011		69.42364,55.447193		-7.8684216,-44.867996			22.602205,-49.495377	-32.25107,-104.99151						-61.17792,47.653103		109.59577,10.879303
					0.1479252427816391	0.12806200981140137	0.14769096672534943	0.14539171755313873	0.1597178429365158	0.1652691662311554				17.603773,-79.39399	-32.25152,-93.64798				-14.728086,-70.343124		-85.4073,22.54674		66.55753,48.309887		-10.317583,-56.35606			22.209682,-51.269634	-46.108803,-28.37195						-3.9618874,5.1500607		121.51311,1.5921122
					0.14872772991657257	0.1265190690755844	0.1529875546693802	0.1525598019361496	0.1675930917263031	0.15973994135856628				32.43427,10.609516	-31.717302,-97.23598				-14.599806,-70.334816		-85.68353,20.948904		68.902435,53.280464		8.127896,-48.71872			22.10214,22.52899	-32.96924,-105.75071						-2.247376,6.6702023		119.32411,2.2695167
					0.1458558589220047	0.12454874068498611	0.14643339812755585	0.15021367371082306	0.14923949539661407	0.1699371337890625				50.56596,66.21806	32.337074,-111.531586						-87.558075,24.76094		68.77252,52.383636		9.194454,-30.2142			68.042786,-10.545363	45.689667,26.608065						-111.88029,-11.797315		83.18659,-16.79297
					0.14608658850193024	0.13983498513698578	0.12741492688655853	0.14690491557121277	0.15161071717739105	0.1644289195537567				2.619453,-0.66710025	-84.78847,-72.768486						-84.47696,25.334948		68.669395,52.734985		-10.004835,-43.060665			-82.011284,30.518513	-19.18304,-73.9633						-52.42053,-2.737669		105.14181,65.00701
					0.14917902648448944	0.14946521818637848	0.14846383035182953	0.1463564932346344	0.1589294672012329	0.16511890292167664				2.5054076,-0.5874221	9.3695,-111.525635						-77.5394,29.554129		69.33534,53.02707		-10.317863,-56.35495			-82.89097,30.266954	-17.73667,-73.87539						-74.734474,43.805023		105.05852,62.985752
					0.14976781606674194	0.14805656671524048	0.14963118731975555	0.13452421128749847	0.13544626533985138	0.16288629174232483				58.666927,51.843082	13.45903,-113.3697						-85.10347,26.440413		68.317505,51.68415		24.596918,-42.453606			-58.218956,11.923702	-16.663065,-73.15311						-68.94877,41.61619		105.173134,64.4455
					0.1539216935634613	0.14728407561779022	0.14818210899829865	0.14401516318321228	0.16114355623722076	0.17295783758163452				48.902668,66.29948	11.665831,-112.474014						-80.16091,29.831316		68.05172,51.70631		26.152126,-42.928905			91.77505,21.56681	43.471508,25.451786						-82.8723,-72.25049		119.46307,2.0836542
					0.13467755913734436	0.1251792460680008	0.13447506725788116	0.13452421128749847	0.15738962590694427	0.16288629174232483				48.553967,66.30504	9.335147,-116.10383						-81.37263,34.60627		67.08458,49.911087		25.209608,-42.43509			91.80529,21.514164	45.01138,25.834948						-122.35996,-4.867764		117.56083,2.662954
					0.1526411771774292	0.14549320936203003	0.1359265148639679	0.14401516318321228	0.1398732215166092	0.17295783758163452				49.306934,-9.140836	9.335623,-116.10361						-86.205414,30.642235		67.355255,49.566822		25.579042,-42.983368			-100.39897,13.542254	45.011814,25.834593						-123.35498,-5.9829354		117.55598,2.5242164
					0.16984716057777405	0.1272197812795639	0.1433229297399521	0.13154631853103638	0.13835804164409637	0.17326423525810242				25.148935,6.0189476	-85.77303,-65.96007						-86.878395,29.516186		67.29174,49.654602		25.977623,-42.035965			-14.69663,30.06878	42.98969,23.75842						-113.25786,-5.2943854		81.25347,-42.317844
					0.15997669100761414	0.12825393676757812	0.13598620891571045	0.13058745861053467	0.1484566628932953	0.17314541339874268				48.434288,66.39889	13.247381,-114.163475						-84.062675,28.598726		67.39497,49.55096		26.175678,-42.843193			66.908615,-11.570664	46.172726,23.343742						-123.47534,-4.326146		77.7117,-50.148323
					0.16067855060100555	0.1290244609117508	0.1464439183473587	0.1319269984960556	0.13141292333602905	0.17540386319160461				64.55603,19.807482	13.769161,-113.58911						-85.27538,31.265697		109.84058,-28.008482		25.156605,-42.503197			-8.616588,79.62183	-17.341705,-72.51788						-113.55337,-4.9481506		79.57088,-48.918255
					0.15179289877414703	0.15118864178657532	0.14201728999614716	0.12269070744514465	0.14766250550746918	0.16111059486865997				7.5427084,-35.570236	-33.883854,-89.79638						-84.21589,23.201975		109.0822,-31.712399		25.535015,-42.155235			-64.59942,-76.06136	81.15261,22.19204						-113.553764,-4.9336205		80.83512,-41.898796
					0.15320801734924316	0.15274788439273834	0.14479868113994598	0.12304172664880753	0.13022185862064362	0.162215456366539				7.203327,-35.71072	31.217157,-106.81583						-85.986694,23.714676		108.62563,-32.199997		26.1689,-41.54912			-57.47036,-82.1089	63.20534,100.87158						-113.558105,-4.9662147		79.08576,-48.015755
					0.15079770982265472	0.12846453487873077	0.1119229644536972	0.14701884984970093	0.13666033744812012	0.14462119340896606				7.4603887,-35.89511	35.224236,-110.731445						-87.35433,21.725477		111.18374,-35.064		25.04936,-42.6676			-66.304695,-81.8998	63.205532,100.8719						-112.239265,-6.450059		121.0339,0.51846284
					0.15425939857959747	0.12029600143432617	0.1532689779996872	0.1737252026796341	0.11984045058488846	0.1320606768131256				29.543758,-29.62266	36.607983,-111.87372						-85.40872,22.543362		110.17578,-34.289764		25.20367,-42.390766			-15.865022,22.470638	-61.1496,-86.75619						-2.8017888,1.0944414		67.09088,75.329056
					0.16493171453475952	0.12489131093025208	0.1325254738330841	0.16655276715755463	0.14326877892017365	0.12988558411598206				46.947956,67.02199	36.30943,-105.662636						-85.68348,20.949982		110.7359,-34.578426		24.894993,-43.094307			83.65843,-78.4985	123.095665,-18.10807						-2.9039714,0.5445323		65.50105,75.48887
					0.15363074839115143	0.12564240396022797	0.15282009541988373	0.12932418286800385	0.12800273299217224	0.1485685557126999				47.053535,67.032295	37.281097,-111.729904						-88.16926,20.696728		112.16333,-34.817356		24.955812,-42.66291			91.56816,21.596922	33.194088,76.27772						36.291245,54.948082		65.50101,75.48908
					0.1542006880044937	0.1272282749414444	0.1526193618774414	0.13840898871421814	0.12439747899770737	0.15753452479839325				48.864902,66.273	34.47543,-111.55432						-92.56237,17.43193		111.588455,-35.305767		26.323177,-42.253056			91.77505,21.56681	29.029842,78.90613						36.431248,54.45368		65.50106,75.489
[truncated: 8,988 more rows]

## Sheet: Figure3
Figure 3a		sequential first					sequential second					alternating					pooled					Figure 3b	QED								MW								cLogP								TPSA
[truncated: 61 more rows]
[truncated: 23 more columns]

## Sheet: Figure5
Figure 5e	synthetic accessibility				QED				Figure 5f	MW				cLogP				TPSA
[truncated: 13 more rows]

## Sheet: Figure6
Figure 6b	pooled									Figure 6c	Z-Score									Figure 6d	baseline	pooled	dual
[truncated: 61 more rows]

[truncated: 4 more sheets: Figure7, Suppl. Fig1a, Suppl. Fig1b, Suppl. Fig2]
